# Supplementary material for: Visualizing rotation and reversal of the Néel vector through antiferromagnetic trichroism
Source: Nat Commun. 2022 Feb 4;13:697. doi: 10.1038/s41467-022-28215-w (PMC8816959; doi:10.1038/s41467-022-28215-w)
Supplement: Supplementary file 5 — Source Data [file 41467_2022_28215_MOESM5_ESM.zip]

Archive with 11 entries (10 files):
- SourceData/
- SourceData/Fig2.xlsx
- SourceData/Fig3c.xlsx
- SourceData/Fig4h.xlsx
- SourceData/Fig5i.xlsx
- SourceData/FigS3.xlsx
- SourceData/FigS4.xlsx
- SourceData/FigS5.xlsx
- SourceData/FigS6.xlsx
- SourceData/FigS8.xlsx
- SourceData/FigS9.xlsx
