# Supplementary material for: Visualizing rotation and reversal of the Néel vector through antiferromagnetic trichroism
Source: Nat Commun. 2022 Feb 4;13:697. doi: 10.1038/s41467-022-28215-w (PMC8816959; doi:10.1038/s41467-022-28215-w)
Supplement: Supplementary file 5 — Source Data [file 41467_2022_28215_MOESM5_ESM.zip › SourceData/Fig2.xlsx]

## Sheet: Fig2a
Ez+(eV)	Ez+(A,cm-1)	Ez-(eV)	Ez-(A,cm-1)
1.99961	825.182	1.99961	825.341
1.99851	822.124	1.99851	826.393
1.99742	818.279	1.99742	824.337
1.99632	812.789	1.99632	812.297
1.99523	813.966	1.99523	803.116
1.99414	809.769	1.99414	813.413
1.99305	810.124	1.99305	805.337
1.99196	813.623	1.99196	801.157
1.99087	803.913	1.99087	797.283
1.98978	797.263	1.98978	793.093
1.9887	793.021	1.9887	785.56
1.98761	793.488	1.98761	784.714
1.98653	785.273	1.98653	784.844
1.98545	779.495	1.98545	773.689
1.98437	778.068	1.98437	774.642
1.98329	772.664	1.98329	772.759
1.98221	765.847	1.98221	760.809
1.98114	761.565	1.98114	754.215
1.98006	757.571	1.98006	750.724
1.97899	753.314	1.97899	743.942
1.97792	744.621	1.97792	744.512
1.97685	742.178	1.97685	736.401
1.97578	736.061	1.97578	737.781
1.97471	731.809	1.97471	727.01
1.97364	728.065	1.97364	723.362
1.97258	720.56	1.97258	714.144
1.97151	713.53	1.97151	713.476
1.97045	708.295	1.97045	706.697
1.96939	703.63	1.96939	700.856
1.96833	699.344	1.96833	699.51
1.96727	694.128	1.96727	692.09
1.96621	691.598	1.96621	685.699
1.96515	684.396	1.96515	684.294
1.9641	682	1.9641	679.517
1.96304	677.781	1.96304	672.361
1.96199	672.692	1.96199	670.989
1.96094	668.271	1.96094	666.953
1.95989	665.184	1.95989	660.04
1.95884	662.011	1.95884	660.241
1.9578	654.283	1.9578	653.474
1.95675	654.002	1.95675	650.024
1.9557	648.809	1.9557	649.171
1.95466	647.167	1.95466	645.583
1.95362	643.136	1.95362	642.102
1.95258	641.561	1.95258	639.464
1.95153	637.312	1.95153	635.707
1.9505	634.868	1.9505	635.094
1.94946	630.658	1.94946	630.476
1.94842	629.981	1.94842	628.868
1.94739	627.731	1.94739	624.781
1.94635	625.338	1.94635	623.257
1.94532	621.657	1.94532	621.104
1.94429	620.024	1.94429	619.198
1.94326	617.883	1.94326	618.901
1.94223	615.029	1.94223	615.658
1.9412	614.046	1.9412	613.309
1.94018	612.699	1.94018	612.475
1.93915	610.818	1.93915	609.156
1.93813	607.633	1.93813	610.868
1.93711	606.758	1.93711	605.732
1.93608	606.144	1.93608	604.318
1.93506	602.388	1.93506	603.726
1.93404	599.46	1.93404	601.027
1.93303	597.539	1.93303	599.012
1.93201	595.809	1.93201	595.651
1.93099	591.758	1.93099	591.171
1.92998	589.897	1.92998	590.587
1.92897	588.033	1.92897	586.791
1.92795	582.404	1.92795	583.181
1.92694	577.815	1.92694	579.897
1.92594	574.49	1.92594	576.843
1.92493	570.031	1.92493	571.376
1.92392	564.782	1.92392	567.861
1.92291	561.495	1.92291	561.47
1.92191	555.889	1.92191	558.505
1.9209	549.144	1.9209	553.791
1.9199	544.527	1.9199	547.903
1.9189	538.061	1.9189	542.267
1.9179	532.33	1.9179	536.672
1.9169	526.191	1.9169	530.774
1.91591	520.368	1.91591	524.961
1.91491	513.637	1.91491	519.232
1.91391	507.847	1.91391	513.906
1.91292	502.573	1.91292	508.411
1.91193	496.337	1.91193	502.817
1.91094	490.902	1.91094	497.78
1.90994	485.845	1.90994	493.061
1.90896	481.151	1.90896	488.286
1.90797	476.306	1.90797	484.451
1.90698	471.841	1.90698	480.486
1.90599	467.119	1.90599	476.701
1.90501	463.191	1.90501	472.873
1.90402	459.05	1.90402	468.89
1.90304	456.446	1.90304	466.13
1.90206	452.945	1.90206	463.476
1.90108	450.172	1.90108	460.646
1.9001	447.41	1.9001	457.994
1.89912	445.241	1.89912	456.542
1.89815	443.504	1.89815	454.304
1.89717	441.271	1.89717	452.771
1.8962	439.367	1.8962	451.004
1.89522	437.888	1.89522	449.949
1.89425	436.409	1.89425	448.857
1.89328	435.521	1.89328	448.252
1.89231	434.324	1.89231	447.489
1.89134	433.724	1.89134	446.681
1.89037	433.118	1.89037	446.21
1.88941	432.46	1.88941	446.024
1.88844	432.512	1.88844	445.862
1.88748	432.22	1.88748	446.206
1.88651	432.01	1.88651	446.196
1.88555	432.084	1.88555	446.815
1.88459	432.464	1.88459	446.992
1.88363	433.059	1.88363	447.856
1.88267	433.446	1.88267	448.974
1.88172	434.266	1.88172	449.598
1.88076	435.014	1.88076	451.079
1.8798	435.575	1.8798	451.46
1.87885	436.352	1.87885	452.906
1.8779	437.387	1.8779	454.048
1.87694	438.75	1.87694	455.933
1.87599	439.683	1.87599	457.438
1.87504	440.859	1.87504	458.742
1.87409	442.334	1.87409	460.038
1.87315	443.442	1.87315	461.787
1.8722	445.227	1.8722	464.044
1.87125	446.59	1.87125	465.536
1.87031	447.848	1.87031	467.176
1.86936	449.174	1.86936	469.425
1.86842	451.086	1.86842	471.159
1.86748	453.167	1.86748	472.694
1.86654	454.859	1.86654	474.884
1.8656	455.993	1.8656	476.739
1.86466	457.757	1.86466	478.877
1.86373	459.887	1.86373	480.909
1.86279	461.814	1.86279	482.718
1.86186	463.937	1.86186	485.042
1.86092	465.008	1.86092	487.118
1.85999	467.309	1.85999	489.234
1.85906	468.993	1.85906	491.613
1.85813	471.302	1.85813	493.773
1.8572	473.818	1.8572	495.752
1.85627	475.071	1.85627	498.28
1.85534	477.248	1.85534	500.466
1.85442	479.221	1.85442	502.952
1.85349	481.462	1.85349	505.012
1.85257	483.737	1.85257	507.602
1.85164	484.991	1.85164	510.121
1.85072	486.593	1.85072	512.137
1.8498	488.704	1.8498	514.971
1.84888	490.955	1.84888	516.151
1.84796	492.842	1.84796	517.769
1.84705	494.541	1.84705	520.455
1.84613	496.719	1.84613	523.131
1.84521	498.227	1.84521	524.662
1.8443	500.269	1.8443	526.618
1.84338	500.842	1.84338	528.28
1.84247	503.44	1.84247	531.273
1.84156	505.151	1.84156	532.87
1.84065	506.8	1.84065	534.716
1.83974	508.826	1.83974	536.972
1.83883	510.859	1.83883	539.926
1.83792	512.648	1.83792	540.314
1.83702	514.643	1.83702	542.804
1.83611	515.714	1.83611	544.664
1.8352	516.74	1.8352	546.492
1.8343	518.861	1.8343	548.053
1.8334	520.191	1.8334	550.026
1.8325	521.594	1.8325	551.922
1.8316	524.323	1.8316	552.691
1.8307	526.106	1.8307	555.477
1.8298	528.294	1.8298	556.49
1.8289	528.615	1.8289	559.431
1.82801	531.23	1.82801	562.248
1.82711	532.928	1.82711	564.153
1.82622	535.573	1.82622	565.843
1.82532	537.073	1.82532	569.011
1.82443	538.577	1.82443	570.603
1.82354	540.625	1.82354	572.891
1.82265	543.306	1.82265	575.108
1.82176	545.12	1.82176	577.501
1.82087	547.497	1.82087	580.126
1.81998	548.943	1.81998	582.59
1.8191	550.478	1.8191	584.548
1.81821	552.493	1.81821	587.04
1.81733	554.864	1.81733	589.444
1.81644	557.057	1.81644	593.875
1.81556	558.737	1.81556	594.176
1.81468	561.623	1.81468	597.231
1.8138	562.616	1.8138	600.169
1.81292	565.029	1.81292	601.375
1.81204	567.411	1.81204	604.611
1.81116	569.475	1.81116	605.426
1.81029	571.872	1.81029	610.322
1.80941	573.981	1.80941	610.793
1.80854	574.242	1.80854	612.523
1.80766	577.485	1.80766	615.471
1.80679	578.662	1.80679	617.351
1.80592	579.933	1.80592	618.045
1.80505	582.82	1.80505	621.803
1.80418	584.607	1.80418	623.885
1.80331	585.716	1.80331	623.549
1.80244	586.703	1.80244	625.815
1.80157	588.114	1.80157	629.405
1.80071	591.118	1.80071	629.695
1.79984	592.542	1.79984	636.119
1.79898	591.978	1.79898	635.885
1.79811	594.829	1.79811	635.331
1.79725	596.895	1.79725	636.592
1.79639	598.479	1.79639	641.164
1.79553	597.869	1.79553	644.54
1.79467	601.936	1.79467	645.673
1.79381	602.48	1.79381	646.487
1.79296	603.643	1.79296	648.568
1.7921	608.142	1.7921	651.466
1.79124	607.666	1.79124	652.739
1.79039	609.115	1.79039	654.518
1.78954	611.403	1.78954	656.714
1.78868	613.337	1.78868	658.668
1.78783	613.349	1.78783	659.853
1.78698	616.081	1.78698	659.277
1.78613	616.827	1.78613	663.675
1.78528	617.346	1.78528	664.641
1.78443	618.032	1.78443	665.972
1.78358	619.168	1.78358	671.092
1.78274	618.272	1.78274	666.388
1.7819	620.491	1.7819	667.852
1.78105	621.295	1.78105	670.375
1.78021	623.587	1.78021	672.014
1.77936	621.83	1.77936	667.108
1.77852	623.565	1.77852	670.367
1.77768	623.847	1.77768	670.082
1.77684	622.887	1.77684	672.49
1.776	624.949	1.776	675.428
1.77516	627.163	1.77516	676.975
1.77433	626.797	1.77433	672.286
1.77349	625.756	1.77349	674.268
1.77265	624.895	1.77265	672.871
1.77182	622.694	1.77182	674.169
1.77099	623.464	1.77099	671.796
1.77016	625.987	1.77016	672.021
1.76932	624.449	1.76932	673.914
1.76849	622.258	1.76849	669.578
1.76766	620.309	1.76766	670.205
1.76683	620.771	1.76683	672.12
1.76601	619.514	1.76601	669.964
1.76518	620.717	1.76518	668.867
1.76435	618.962	1.76435	670.966
1.76353	618.519	1.76353	666.824
1.7627	620.433	1.7627	669.331
1.76188	618.518	1.76188	667.569
1.76106	618.601	1.76106	665.859
1.76023	618.245	1.76023	667.148
1.75942	616.088	1.75942	664.527
1.75859	617.204	1.75859	669.793
1.75777	613.912	1.75777	672.337
1.75696	614.576	1.75696	667.305
1.75614	615.859	1.75614	665.155
1.75532	612.788	1.75532	668.834
1.75451	615.961	1.75451	667.938
1.75369	616.202	1.75369	668.127
1.75288	614.095	1.75288	668.185
1.75207	614.913	1.75207	669.224
1.75125	615.674	1.75125	672.775
1.75044	614.202	1.75044	671.696
1.74963	615.579	1.74963	670.323
1.74882	616.389	1.74882	675.986
1.74801	615.999	1.74801	673.646
1.74721	614.335	1.74721	673.794
1.7464	616.389	1.7464	671.162
1.74559	615.653	1.74559	672.656
1.74479	614.159	1.74479	677.018
1.74398	614.835	1.74398	670.633
1.74318	616.863	1.74318	671.877
1.74238	616.886	1.74238	666.413
1.74158	614.087	1.74158	671.218
1.74077	613.149	1.74077	668.395
1.73997	611.146	1.73997	668.383
1.73917	611.202	1.73917	672.693
1.73838	608.745	1.73838	673.095
1.73758	611.29	1.73758	679.556
1.73678	610.166	1.73678	675.049
1.73599	608.83	1.73599	668.97
1.73519	607.291	1.73519	673.295
1.7344	604.623	1.7344	670.345
1.7336	604.217	1.7336	670.35
1.73281	602.04	1.73281	666.795
1.73202	599.642	1.73202	666.229
1.73123	599.676	1.73123	664.859
1.73044	598.182	1.73044	663.225
1.72965	596.207	1.72965	661.434
1.72886	597.562	1.72886	668.181
1.72807	593.468	1.72807	659.244
1.72729	593.14	1.72729	661.889
1.7265	589.174	1.7265	663.671
1.72572	589.859	1.72572	659.012
1.72493	587.259	1.72493	656.892
1.72415	587.901	1.72415	660.181
1.72337	586.705	1.72337	657.798
1.72259	585.778	1.72259	659.79
1.7218	583.607	1.7218	659.666
1.72102	579.913	1.72102	657.98
1.72025	578.2	1.72025	655.469
1.71947	577.604	1.71947	649.307
1.71869	574.457	1.71869	652.707
1.71791	572.547	1.71791	657.284
1.71714	573.209	1.71714	653.669
1.71636	567.12	1.71636	645.432
1.71559	567.38	1.71559	651.27
1.71481	562.788	1.71481	645.015
1.71404	561.411	1.71404	641.683
1.71327	558.027	1.71327	639.25
1.7125	552.693	1.7125	636.331
1.71173	550.528	1.71173	632.87
1.71096	546.029	1.71096	631.674
1.71019	543.854	1.71019	627.901
1.70942	541.292	1.70942	625.429
1.70865	538.851	1.70865	619.239
1.70789	536.344	1.70789	619.619
1.70712	532.557	1.70712	611.975
1.70636	528.627	1.70636	606.689
1.70559	525.896	1.70559	602.615
1.70483	521.688	1.70483	598.227
1.70407	516.76	1.70407	594.546
1.70331	513.294	1.70331	592.873
1.70255	509.062	1.70255	590.55
1.70179	505.113	1.70179	589.853
1.70103	499.851	1.70103	583.066
1.70027	494.196	1.70027	571.821
1.69951	488.814	1.69951	564.564
1.69876	484.605	1.69876	555.373
1.698	480.481	1.698	549.165
1.69724	477.786	1.69724	544.364
1.69649	474.732	1.69649	540.323
1.69574	473.521	1.69574	537.846
1.69498	470.005	1.69498	534.251
1.69423	467.41	1.69423	530.347
1.69348	462.182	1.69348	526.204
1.69273	457.615	1.69273	522.625
1.69198	453.709	1.69198	518.4
1.69123	449.318	1.69123	514.083
1.69048	446.038	1.69048	511.215
1.68974	442.744	1.68974	508.915
1.68899	439.524	1.68899	506.06
1.68825	436.54	1.68825	502.374
1.6875	432.713	1.6875	499.638
1.68675	429.474	1.68675	496.53
1.68601	426.598	1.68601	495.864
1.68527	423.621	1.68527	493.499
1.68453	420.915	1.68453	491.598
1.68379	418.721	1.68379	490.003
1.68305	416.106	1.68305	489.242
1.68231	414.882	1.68231	488.395
1.68157	413.477	1.68157	487.001
1.68083	410.933	1.68083	484.653
1.68009	407.401	1.68009	480.199
1.67935	402.562	1.67935	475.594
1.67862	397.828	1.67862	471.784
1.67788	393.463	1.67788	467.557
1.67715	390.576	1.67715	465.522
1.67642	387.535	1.67642	462.87
1.67568	384.944	1.67568	460.148
1.67495	381.016	1.67495	454.955
1.67422	376.471	1.67422	450.652
1.67349	372.194	1.67349	445.821
1.67276	367.754	1.67276	441.481
1.67203	364.081	1.67203	438.597
1.6713	360.825	1.6713	436.856
1.67057	357.885	1.67057	436.055
1.66985	355.673	1.66985	436.382
1.66912	353.298	1.66912	435.855
1.6684	349.13	1.6684	432.373
1.66767	343.393	1.66767	426.25
1.66695	336.673	1.66695	417.615
1.66622	329.368	1.66622	407.991
1.6655	323.084	1.6655	399.908
1.66478	317.951	1.66478	393.683
1.66406	313.389	1.66406	388.885
1.66334	308.84	1.66334	385.068
1.66262	304.101	1.66262	380.68
1.6619	298.838	1.6619	376.411
1.66118	293.574	1.66118	372.438
1.66046	288.356	1.66046	368.521
1.65975	283.945	1.65975	365.596
1.65903	280.42	1.65903	363.293
1.65832	277.956	1.65832	361.048
1.6576	276.357	1.6576	359.803
1.65689	274.8	1.65689	359.071
1.65618	272.524	1.65618	357.237
1.65546	268.298	1.65546	353.666
1.65475	261.17	1.65475	346.763
1.65404	252.385	1.65404	337.95
1.65333	243.358	1.65333	328.792
1.65262	236.209	1.65262	322.557
1.65191	231.252	1.65191	318.753
1.6512	228.32	1.6512	317.323
1.6505	225.958	1.6505	316.478
1.64979	223.239	1.64979	315.258
1.64908	219.008	1.64908	312.607
1.64838	213.01	1.64838	307.227
1.64768	206.05	1.64768	299.161
1.64697	199.14	1.64697	288.962
1.64627	192.751	1.64627	278.507
1.64557	186.869	1.64557	269.214
1.64486	182.184	1.64486	263.659
1.64416	179.012	1.64416	262.364
1.64346	177.052	1.64346	264.08
1.64276	175.434	1.64276	265.427
1.64206	173.865	1.64206	261.807
1.64137	171.955	1.64137	252.91
1.64067	169.12	1.64067	239.964
1.63997	165.048	1.63997	225.768
1.63928	159.116	1.63928	211.314
1.63858	152.357	1.63858	197.614
1.63789	145.921	1.63789	186.626
1.63719	140.728	1.63719	180.795
1.6365	137.55	1.6365	183.056
1.63581	135.907	1.63581	190.143
1.63512	134.506	1.63512	194.411
1.63443	132.453	1.63443	189.911
1.63373	129.537	1.63373	176.645
1.63304	126.464	1.63304	162.402
1.63236	123.77	1.63236	150.786
1.63167	121.553	1.63167	142.444
1.63098	119.742	1.63098	136.554
1.63029	118.553	1.63029	132.643
1.62961	117.658	1.62961	129.818
1.62892	117.088	1.62892	128.054
1.62823	116.821	1.62823	127.102
1.62755	116.687	1.62755	126.566
1.62687	116.694	1.62687	126.333
1.62618	116.588	1.62618	126.052
1.6255	116.16	1.6255	125.345
1.62482	115.497	1.62482	124.373
1.62414	114.546	1.62414	123.176
1.62346	113.47	1.62346	121.769
1.62278	112.371	1.62278	120.445
1.6221	111.643	1.6221	119.39
1.62142	111.09	1.62142	118.633
1.62074	110.689	1.62074	118.216
1.62007	110.351	1.62007	117.972
1.61939	110.054	1.61939	117.802
1.61872	109.937	1.61872	117.729
1.61804	109.863	1.61804	117.885
1.61737	109.94	1.61737	118.135
1.61669	110.007	1.61669	118.279
1.61602	109.949	1.61602	118.191
1.61535	109.633	1.61535	117.852
1.61468	109.169	1.61468	117.279
1.61401	108.37	1.61401	116.345
1.61334	107.573	1.61334	115.379
1.61267	106.856	1.61267	114.599
1.612	106.442	1.612	114.035
1.61133	106.305	1.61133	113.866
1.61066	106.365	1.61066	114.099
1.61	106.64	1.61	114.651
1.60933	106.896	1.60933	115.172
1.60866	106.739	1.60866	115.173
1.608	106.142	1.608	114.539
1.60733	105.062	1.60733	113.069
1.60667	103.646	1.60667	111.31
1.60601	102.177	1.60601	109.422
1.60535	101.048	1.60535	107.743
1.60468	100.27	1.60468	106.613
1.60402	99.4525	1.60402	105.482
1.60336	98.5158	1.60336	104.569
1.6027	97.8252	1.6027	104.233
1.60204	98.2708	1.60204	105.229
1.60138	99.6562	1.60138	107.28
1.60073	100.509	1.60073	108.309
1.60007	99.9376	1.60007	107.114
1.59941	97.5512	1.59941	103.655
1.59876	93.8948	1.59876	98.8881
1.5981	90.2266	1.5981	94.1473
1.59745	86.7544	1.59745	89.735
1.59679	83.8454	1.59679	86.1445
1.59614	81.7309	1.59614	83.4691
1.59549	80.4708	1.59549	81.7472
1.59483	81.3357	1.59483	82.6897
1.59418	84.0337	1.59418	85.9368
1.59353	85.8458	1.59353	88.0107
1.59288	86.2458	1.59288	88.4753
1.59223	83.6955	1.59223	85.4481
1.59158	80.7303	1.59158	81.9249
1.59094	78.2914	1.59094	78.9856
1.59029	76.7463	1.59029	76.9762
1.58964	75.7345	1.58964	75.8647
1.58899	75.1294	1.58899	75.2057
1.58835	74.6605	1.58835	74.6676
1.5877	74.0698	1.5877	73.9528
1.58706	73.6486	1.58706	73.4798
1.58641	73.395	1.58641	73.164
1.58577	73.3119	1.58577	73.0907
1.58513	73.2186	1.58513	73.0164
1.58449	73.3586	1.58449	73.2777
1.58384	73.4692	1.58384	73.3321
1.5832	73.3768	1.5832	73.2167
1.58256	73.2272	1.58256	73.0151
1.58192	72.9517	1.58192	72.7688
1.58128	72.7042	1.58128	72.517
1.58065	72.5287	1.58065	72.4259
1.58001	72.7347	1.58001	72.5974
1.57937	72.9003	1.57937	72.7183
1.57874	73.1256	1.57874	72.9092
1.5781	73.1922	1.5781	72.9185
1.57746	72.9387	1.57746	72.6941
1.57683	72.6487	1.57683	72.4944
1.57619	72.3648	1.57619	72.2898
1.57556	72.2891	1.57556	72.1426
1.57493	72.3904	1.57493	72.3052
1.5743	72.6429	1.5743	72.6223
1.57367	73.0118	1.57367	72.8065
1.57303	73.1646	1.57303	72.885
1.5724	73.1605	1.5724	72.8231
1.57177	72.8432	1.57177	72.568
1.57115	72.4977	1.57115	72.1634
1.57052	72.4034	1.57052	72.1079
1.56989	72.6123	1.56989	72.3319
1.56926	72.8482	1.56926	72.7053
1.56863	73.1392	1.56863	73.0176
1.56801	73.2129	1.56801	73.0296
1.56738	73.1047	1.56738	72.9583
1.56676	72.9548	1.56676	72.6879
1.56613	72.662	1.56613	72.4145
1.56551	72.5481	1.56551	72.3959
1.56489	72.6487	1.56489	72.5976
1.56426	73.0145	1.56426	72.8411
1.56364	73.2945	1.56364	73.1068
1.56302	73.2939	1.56302	73.0895
1.5624	73.1853	1.5624	73.0119
1.56178	73.0752	1.56178	72.9111
1.56116	72.8857	1.56116	72.8735
1.56054	72.7516	1.56054	72.6821
1.55992	72.6349	1.55992	72.5589
1.5593	72.7555	1.5593	72.7133
1.55869	73.067	1.55869	72.9005
1.55807	73.2663	1.55807	73.1214
1.55745	73.2168	1.55745	73.0644
1.55684	73.0067	1.55684	72.916
1.55622	72.8549	1.55622	72.7109
1.55561	72.5695	1.55561	72.4676
1.55499	72.5209	1.55499	72.3538
1.55438	72.5209	1.55438	72.4504
1.55377	72.6729	1.55377	72.6601
1.55316	72.9563	1.55316	72.8352
1.55254	73.0844	1.55254	73.0091
1.55193	72.9239	1.55193	72.8095
1.55132	72.6895	1.55132	72.602
1.55071	72.4289	1.55071	72.235
1.5501	72.2655	1.5501	72.0242
1.54949	72.2322	1.54949	72.1193
1.54889	72.5097	1.54889	72.3552
1.54828	72.8715	1.54828	72.7023
1.54767	73.0672	1.54767	73.0478
1.54707	72.9521	1.54707	73.0285
1.54646	72.822	1.54646	72.8941
1.54585	72.6194	1.54585	72.6196
1.54525	72.4016	1.54525	72.4808
1.54465	72.3848	1.54465	72.5319
1.54404	72.5968	1.54404	72.7179
1.54344	72.7284	1.54344	72.7258
1.54284	73.0644	1.54284	72.936
1.54224	73.1162	1.54224	72.9935
1.54164	73.0065	1.54164	72.9346
1.54103	72.8125	1.54103	72.8664
1.54043	72.6517	1.54043	72.694
1.53984	72.5871	1.53984	72.5707
1.53924	72.4972	1.53924	72.5263
1.53864	72.7825	1.53864	72.777
1.53804	72.9766	1.53804	72.9622
1.53744	73.3157	1.53744	73.1811
1.53684	73.4345	1.53684	73.4087
1.53625	73.3884	1.53625	73.4802
1.53565	73.1073	1.53565	73.1501
1.53506	72.9271	1.53506	72.9416
1.53446	72.8308	1.53446	72.8741
1.53387	72.9953	1.53387	72.9777
1.53328	73.2321	1.53328	73.1401
1.53268	73.6433	1.53268	73.4394
1.53209	73.825	1.53209	73.5997
1.5315	73.84	1.5315	73.7049
1.53091	73.7773	1.53091	73.6604
1.53032	73.4314	1.53032	73.3833
1.52973	73.163	1.52973	73.163
1.52914	73.0567	1.52914	73.0565
1.52855	73.1113	1.52855	73.1197
1.52796	73.3256	1.52796	73.349
1.52737	73.6851	1.52737	73.612
1.52679	73.7525	1.52679	73.7401
1.5262	73.5381	1.5262	73.5901
1.52561	73.3319	1.52561	73.4245
1.52503	73.0413	1.52503	73.0164
1.52444	72.7236	1.52444	72.7145
1.52386	72.6871	1.52386	72.7766
1.52327	72.8189	1.52327	72.8719
1.52269	73.0099	1.52269	73.1142
1.52211	73.2982	1.52211	73.3134
1.52152	73.3472	1.52152	73.2271
1.52094	73.3114	1.52094	72.9566
1.52036	72.9415	1.52036	72.7287
1.51978	72.5971	1.51978	72.5436
1.5192	72.4936	1.5192	72.4525
1.51862	72.4779	1.51862	72.3003
1.51804	72.4769	1.51804	72.3025
1.51746	72.6589	1.51746	72.5369
1.51688	72.9721	1.51688	72.7969
1.51631	73.0814	1.51631	72.8449
1.51573	73.0959	1.51573	72.7868
1.51515	72.8386	1.51515	72.6465
1.51458	72.5705	1.51458	72.4495
1.514	72.3762	1.514	72.2212
1.51343	72.3086	1.51343	72.0662
1.51285	72.3458	1.51285	72.2078
1.51228	72.4785	1.51228	72.3356
1.5117	72.6441	1.5117	72.5512
1.51113	72.878	1.51113	72.7949
1.51056	72.6572	1.51056	72.561
1.50999	72.2677	1.50999	72.0986
1.50941	71.8907	1.50941	71.8178
1.50885	71.7375	1.50885	71.6148
1.50827	71.7066	1.50827	71.5415
1.5077	71.8186	1.5077	71.6332
1.50714	72.2192	1.50714	71.9861
1.50657	72.6307	1.50657	72.2967
1.506	72.7228	1.506	72.4546
1.50543	72.5926	1.50543	72.4366
1.50486	72.27	1.50486	72.1577
1.5043	72.0437	1.5043	71.904
1.50373	71.7656	1.50373	71.6614
1.50317	71.6656	1.50317	71.6069
1.5026	71.8576	1.5026	71.8077
1.50204	72.1315	1.50204	72.0052
1.50147	72.3667	1.50147	72.3196
1.50091	72.4858	1.50091	72.3466
1.50035	72.3564	1.50035	72.1652

## Sheet: Fig2b
kx>0(eV)	kx>0(deltaA,cm-1)	kx<0(eV)	kx<0(deltaA,cm-1)
1.99961	-0.15949	1.99961	-7.58907
1.99851	-4.26942	1.99851	-5.68911
1.99742	-6.05781	1.99742	-20.1157
1.99632	0.491747	1.99632	-16.8978
1.99523	10.8507	1.99523	-17.7154
1.99414	-3.64441	1.99414	-9.42016
1.99305	4.78689	1.99305	-7.69133
1.99196	12.4659	1.99196	-13.822
1.99087	6.62912	1.99087	-17.8819
1.98978	4.16975	1.98978	-0.762691
1.9887	7.46109	1.9887	-4.48188
1.98761	8.77413	1.98761	-11.5044
1.98653	0.428955	1.98653	-7.01864
1.98545	5.80664	1.98545	-10.7206
1.98437	3.4255	1.98437	-9.1962
1.98329	-0.0955566	1.98329	-11.878
1.98221	5.03797	1.98221	-10.0039
1.98114	7.34957	1.98114	-7.76936
1.98006	6.84708	1.98006	-12.3055
1.97899	9.37241	1.97899	-1.29944
1.97792	0.108794	1.97792	-2.54814
1.97685	5.77716	1.97685	-7.95949
1.97578	-1.71924	1.97578	-5.55005
1.97471	4.79942	1.97471	-8.34541
1.97364	4.70316	1.97364	-5.95519
1.97258	6.41587	1.97258	-9.05312
1.97151	0.0537057	1.97151	-4.55642
1.97045	1.598	1.97045	-5.49993
1.96939	2.77427	1.96939	-3.98708
1.96833	-0.165818	1.96833	-0.713174
1.96727	2.03772	1.96727	-6.26876
1.96621	5.89904	1.96621	-3.51627
1.96515	0.102281	1.96515	-5.28188
1.9641	2.48289	1.9641	-0.284495
1.96304	5.41986	1.96304	-5.16114
1.96199	1.70294	1.96199	-4.5547
1.96094	1.31786	1.96094	-7.73461
1.95989	5.1438	1.95989	-4.10928
1.95884	1.76938	1.95884	-3.50138
1.9578	0.808363	1.9578	-3.77067
1.95675	3.9772	1.95675	-2.4736
1.9557	-0.361821	1.9557	-3.24278
1.95466	1.58352	1.95466	-2.31585
1.95362	1.0343	1.95362	-1.91185
1.95258	2.0969	1.95258	-2.73569
1.95153	1.60563	1.95153	-5.11585
1.9505	-0.226444	1.9505	-3.54474
1.94946	0.181521	1.94946	-1.7365
1.94842	1.11252	1.94842	-3.15876
1.94739	2.95027	1.94739	-2.22592
1.94635	2.08126	1.94635	-2.09872
1.94532	0.552732	1.94532	-2.02724
1.94429	0.826002	1.94429	-2.21672
1.94326	-1.01799	1.94326	-1.24498
1.94223	-0.628735	1.94223	-2.35546
1.9412	0.736251	1.9412	-0.353518
1.94018	0.223714	1.94018	-1.60463
1.93915	1.66153	1.93915	-1.33361
1.93813	-3.23569	1.93813	-0.74357
1.93711	1.02605	1.93711	-0.648103
1.93608	1.82649	1.93608	-0.0279733
1.93506	-1.33766	1.93506	0.217175
1.93404	-1.56737	1.93404	-0.53577
1.93303	-1.47286	1.93303	-0.594291
1.93201	0.158144	1.93201	-0.522642
1.93099	0.586758	1.93099	-1.30936
1.92998	-0.689744	1.92998	-0.945899
1.92897	1.24165	1.92897	-0.861572
1.92795	-0.777307	1.92795	2.00022
1.92694	-2.082	1.92694	0.205279
1.92594	-2.35305	1.92594	0.93011
1.92493	-1.34573	1.92493	1.22346
1.92392	-3.07879	1.92392	1.94689
1.92291	0.0251114	1.92291	1.32355
1.92191	-2.61548	1.92191	0.845708
1.9209	-4.64749	1.9209	3.12961
1.9199	-3.37583	1.9199	2.80713
1.9189	-4.20679	1.9189	2.55977
1.9179	-4.3421	1.9179	3.96935
1.9169	-4.58262	1.9169	3.65889
1.91591	-4.59229	1.91591	4.73603
1.91491	-5.59542	1.91491	5.73941
1.91391	-6.05899	1.91391	6.32216
1.91292	-5.83776	1.91292	5.76224
1.91193	-6.47979	1.91193	6.88032
1.91094	-6.87798	1.91094	7.00811
1.90994	-7.2155	1.90994	8.52007
1.90896	-7.13505	1.90896	8.47767
1.90797	-8.14485	1.90797	8.57282
1.90698	-8.64504	1.90698	8.78332
1.90599	-9.58264	1.90599	9.14187
1.90501	-9.6815	1.90501	9.65444
1.90402	-9.83981	1.90402	10.5241
1.90304	-9.68475	1.90304	10.459
1.90206	-10.5312	1.90206	10.7143
1.90108	-10.4731	1.90108	10.5665
1.9001	-10.5839	1.9001	11.0806
1.89912	-11.3006	1.89912	11.5731
1.89815	-10.7997	1.89815	11.5603
1.89717	-11.5	1.89717	11.5217
1.8962	-11.6376	1.8962	11.7954
1.89522	-12.0608	1.89522	12.0618
1.89425	-12.4479	1.89425	12.5102
1.89328	-12.7305	1.89328	12.6387
1.89231	-13.1654	1.89231	12.881
1.89134	-12.9573	1.89134	12.8495
1.89037	-13.092	1.89037	13.2626
1.88941	-13.5631	1.88941	13.4344
1.88844	-13.3506	1.88844	13.7859
1.88748	-13.986	1.88748	14.1053
1.88651	-14.1861	1.88651	14.2147
1.88555	-14.7312	1.88555	14.5535
1.88459	-14.5278	1.88459	15.0198
1.88363	-14.797	1.88363	15.3077
1.88267	-15.5278	1.88267	15.3236
1.88172	-15.3316	1.88172	15.8517
1.88076	-16.0649	1.88076	15.6927
1.8798	-15.8842	1.8798	16.1574
1.87885	-16.5541	1.87885	16.4985
1.8779	-16.6608	1.8779	16.8566
1.87694	-17.1829	1.87694	17.2248
1.87599	-17.7554	1.87599	17.4592
1.87504	-17.8825	1.87504	17.5872
1.87409	-17.7041	1.87409	17.6287
1.87315	-18.3446	1.87315	17.9329
1.8722	-18.8167	1.8722	18.63
1.87125	-18.9456	1.87125	19.0671
1.87031	-19.3286	1.87031	19.1083
1.86936	-20.2508	1.86936	19.2085
1.86842	-20.0725	1.86842	19.7036
1.86748	-19.5276	1.86748	19.7165
1.86654	-20.0248	1.86654	20.2492
1.8656	-20.7456	1.8656	20.0177
1.86466	-21.1198	1.86466	20.7018
1.86373	-21.0225	1.86373	21.002
1.86279	-20.9044	1.86279	21.3523
1.86186	-21.1058	1.86186	21.3052
1.86092	-22.1104	1.86092	21.7721
1.85999	-21.9243	1.85999	22.0188
1.85906	-22.6201	1.85906	22.0221
1.85813	-22.4707	1.85813	22.3561
1.8572	-21.9345	1.8572	22.8354
1.85627	-23.2088	1.85627	22.7644
1.85534	-23.2173	1.85534	23.3406
1.85442	-23.7311	1.85442	24.0013
1.85349	-23.5499	1.85349	24.6118
1.85257	-23.8646	1.85257	23.6411
1.85164	-25.1291	1.85164	24.5181
1.85072	-25.5443	1.85072	25.1015
1.8498	-26.2667	1.8498	25.2641
1.84888	-25.1953	1.84888	25.2736
1.84796	-24.9265	1.84796	25.7737
1.84705	-25.9141	1.84705	25.7888
1.84613	-26.4123	1.84613	26.3159
1.84521	-26.435	1.84521	26.025
1.8443	-26.3487	1.8443	26.1263
1.84338	-27.4387	1.84338	26.6713
1.84247	-27.8335	1.84247	26.5726
1.84156	-27.719	1.84156	26.357
1.84065	-27.916	1.84065	26.3075
1.83974	-28.1455	1.83974	27.0951
1.83883	-29.0665	1.83883	28.2649
1.83792	-27.6662	1.83792	27.5378
1.83702	-28.1605	1.83702	28.8684
1.83611	-28.9502	1.83611	27.7754
1.8352	-29.7522	1.8352	28.6533
1.8343	-29.1917	1.8343	28.8997
1.8334	-29.835	1.8334	29.5385
1.8325	-30.3281	1.8325	29.2915
1.8316	-28.3679	1.8316	28.9934
1.8307	-29.3704	1.8307	30.3592
1.8298	-28.1964	1.8298	29.6942
1.8289	-30.8165	1.8289	30.7783
1.82801	-31.0175	1.82801	30.5494
1.82711	-31.2255	1.82711	30.4611
1.82622	-30.2691	1.82622	30.3471
1.82532	-31.9379	1.82532	30.5481
1.82443	-32.0254	1.82443	31.2059
1.82354	-32.2661	1.82354	31.8498
1.82265	-31.802	1.82265	31.3052
1.82176	-32.3811	1.82176	33.1291
1.82087	-32.6298	1.82087	32.7669
1.81998	-33.6472	1.81998	33.7268
1.8191	-34.0705	1.8191	32.8282
1.81821	-34.5471	1.81821	34.465
1.81733	-34.5804	1.81733	33.3599
1.81644	-36.8183	1.81644	33.6273
1.81556	-35.4384	1.81556	33.7104
1.81468	-35.6083	1.81468	34.375
1.8138	-37.5525	1.8138	35.5506
1.81292	-36.3456	1.81292	35.2293
1.81204	-37.1994	1.81204	37.4657
1.81116	-35.9511	1.81116	36.1035
1.81029	-38.4497	1.81029	36.5946
1.80941	-36.8125	1.80941	36.2478
1.80854	-38.2804	1.80854	36.2145
1.80766	-37.9853	1.80766	37.1523
1.80679	-38.689	1.80679	35.8882
1.80592	-38.1121	1.80592	37.1452
1.80505	-38.9832	1.80505	38.1597
1.80418	-39.2779	1.80418	37.2657
1.80331	-37.8328	1.80331	37.5565
1.80244	-39.1112	1.80244	39.3697
1.80157	-41.2914	1.80157	41.4426
1.80071	-38.5775	1.80071	39.1036
1.79984	-43.577	1.79984	40.6463
1.79898	-43.9075	1.79898	41.923
1.79811	-40.5014	1.79811	39.9596
1.79725	-39.6979	1.79725	40.0616
1.79639	-42.6852	1.79639	42.817
1.79553	-46.6711	1.79553	39.9441
1.79467	-43.7363	1.79467	40.7136
1.79381	-44.0071	1.79381	41.2873
1.79296	-44.9249	1.79296	41.8789
1.7921	-43.3245	1.7921	42.4192
1.79124	-45.0725	1.79124	43.5399
1.79039	-45.4036	1.79039	43.8781
1.78954	-45.3108	1.78954	43.4896
1.78868	-45.3305	1.78868	43.0825
1.78783	-46.5037	1.78783	44.9589
1.78698	-43.1958	1.78698	47.0392
1.78613	-46.8476	1.78613	46.6081
1.78528	-47.295	1.78528	47.531
1.78443	-47.9403	1.78443	49.0982
1.78358	-51.9237	1.78358	43.7272
1.78274	-48.116	1.78274	44.7543
1.7819	-47.3615	1.7819	44.0331
1.78105	-49.0801	1.78105	48.8233
1.78021	-48.4269	1.78021	44.6787
1.77936	-45.2779	1.77936	42.8956
1.77852	-46.8016	1.77852	48.1379
1.77768	-46.2352	1.77768	45.2813
1.77684	-49.6024	1.77684	45.3944
1.776	-50.4787	1.776	46.4372
1.77516	-49.812	1.77516	45.143
1.77433	-45.489	1.77433	47.8814
1.77349	-48.5122	1.77349	50.5531
1.77265	-47.976	1.77265	48.0081
1.77182	-51.475	1.77182	47.5896
1.77099	-48.3318	1.77099	46.806
1.77016	-46.0344	1.77016	48.6575
1.76932	-49.4644	1.76932	46.8904
1.76849	-47.3195	1.76849	50.3153
1.76766	-49.8954	1.76766	50.3154
1.76683	-51.3483	1.76683	48.0926
1.76601	-50.4492	1.76601	43.9993
1.76518	-48.1504	1.76518	48.6481
1.76435	-52.0047	1.76435	44.9529
1.76353	-48.3047	1.76353	43.5796
1.7627	-48.8977	1.7627	46.3842
1.76188	-49.0516	1.76188	49.3092
1.76106	-47.2581	1.76106	47.1066
1.76023	-48.903	1.76023	48.6955
1.75942	-48.4383	1.75942	45.4351
1.75859	-52.5886	1.75859	48.0492
1.75777	-58.4251	1.75777	46.2453
1.75696	-52.729	1.75696	44.4102
1.75614	-49.2962	1.75614	50.742
1.75532	-56.0458	1.75532	48.9524
1.75451	-51.9768	1.75451	47.9276
1.75369	-51.9253	1.75369	50.1447
1.75288	-54.0898	1.75288	48.421
1.75207	-54.3105	1.75207	49.5378
1.75125	-57.1011	1.75125	54.1869
1.75044	-57.4945	1.75044	53.8025
1.74963	-54.7443	1.74963	55.3078
1.74882	-59.5966	1.74882	57.0717
1.74801	-57.6472	1.74801	56.4601
1.74721	-59.4588	1.74721	54.1115
1.7464	-54.7728	1.7464	52.6081
1.74559	-57.0034	1.74559	54.1212
1.74479	-62.8589	1.74479	56.2884
1.74398	-55.7978	1.74398	57.0702
1.74318	-55.0134	1.74318	55.9
1.74238	-49.5271	1.74238	56.9257
1.74158	-57.1316	1.74158	59.71
1.74077	-55.2461	1.74077	56.793
1.73997	-57.237	1.73997	61.4087
1.73917	-61.4912	1.73917	56.1382
1.73838	-64.3506	1.73838	55.0987
1.73758	-68.2659	1.73758	60.9642
1.73678	-64.8825	1.73678	59.3559
1.73599	-60.1397	1.73599	63.092
1.73519	-66.0042	1.73519	60.773
1.7344	-65.7217	1.7344	59.8322
1.7336	-66.1333	1.7336	63.7454
1.73281	-64.7545	1.73281	59.3224
1.73202	-66.5868	1.73202	60.9028
1.73123	-65.1832	1.73123	63.5754
1.73044	-65.0433	1.73044	61.7571
1.72965	-65.2275	1.72965	64.5086
1.72886	-70.6189	1.72886	64.0567
1.72807	-65.7762	1.72807	69.7884
1.72729	-68.749	1.72729	65.4412
1.7265	-74.4975	1.7265	68.9704
1.72572	-69.1526	1.72572	65.7824
1.72493	-69.6333	1.72493	67.9741
1.72415	-72.2805	1.72415	72.6302
1.72337	-71.0927	1.72337	71.5846
1.72259	-74.0114	1.72259	67.7507
1.7218	-76.0598	1.7218	70.4577
1.72102	-78.0671	1.72102	73.3478
1.72025	-77.2693	1.72025	77.6908
1.71947	-71.7029	1.71947	73.7924
1.71869	-78.2499	1.71869	76.9897
1.71791	-84.7376	1.71791	75.8449
1.71714	-80.4597	1.71714	80.7392
1.71636	-78.3117	1.71636	79.8881
1.71559	-83.8901	1.71559	80.7746
1.71481	-82.227	1.71481	79.1202
1.71404	-80.2715	1.71404	84.8429
1.71327	-81.2234	1.71327	80.9561
1.7125	-83.6376	1.7125	80.904
1.71173	-82.3417	1.71173	83.8992
1.71096	-85.6454	1.71096	82.8072
1.71019	-84.0466	1.71019	82.6128
1.70942	-84.1376	1.70942	84.8745
1.70865	-80.3882	1.70865	80.1996
1.70789	-83.2743	1.70789	80.1447
1.70712	-79.4182	1.70712	78.4799
1.70636	-78.0616	1.70636	80.7317
1.70559	-76.7186	1.70559	76.6666
1.70483	-76.5392	1.70483	78.8246
1.70407	-77.7866	1.70407	77.3526
1.70331	-79.5789	1.70331	80.1825
1.70255	-81.4877	1.70255	81.1553
1.70179	-84.74	1.70179	83.3125
1.70103	-83.2148	1.70103	80.55
1.70027	-77.6257	1.70027	77.9341
1.69951	-75.7501	1.69951	74.3112
1.69876	-70.7678	1.69876	70.3834
1.698	-68.6849	1.698	67.5938
1.69724	-66.5772	1.69724	66.6845
1.69649	-65.5912	1.69649	65.3885
1.69574	-64.3242	1.69574	64.2213
1.69498	-64.2461	1.69498	64.5578
1.69423	-62.9364	1.69423	63.7856
1.69348	-64.0218	1.69348	64.2072
1.69273	-65.0093	1.69273	64.5268
1.69198	-64.6909	1.69198	64.2285
1.69123	-64.765	1.69123	65.1536
1.69048	-65.1778	1.69048	65.4592
1.68974	-66.1707	1.68974	66.191
1.68899	-66.5356	1.68899	65.4123
1.68825	-65.8339	1.68825	65.2122
1.6875	-66.9252	1.6875	65.684
1.68675	-67.0569	1.68675	67.0107
1.68601	-69.2655	1.68601	67.924
1.68527	-69.8772	1.68527	69.381
1.68453	-70.6825	1.68453	69.7683
1.68379	-71.2816	1.68379	69.9693
1.68305	-73.1358	1.68305	71.2351
1.68231	-73.5129	1.68231	71.2107
1.68157	-73.5241	1.68157	71.2042
1.68083	-73.72	1.68083	71.7062
1.68009	-72.797	1.68009	71.115
1.67935	-73.0329	1.67935	70.6517
1.67862	-73.9552	1.67862	70.728
1.67788	-74.0939	1.67788	71.5034
1.67715	-74.9459	1.67715	71.6899
1.67642	-75.3353	1.67642	72.4456
1.67568	-75.2037	1.67568	72.4625
1.67495	-73.9389	1.67495	71.7944
1.67422	-74.1812	1.67422	70.4378
1.67349	-73.627	1.67349	70.2318
1.67276	-73.7272	1.67276	71.039
1.67203	-74.516	1.67203	71.8273
1.6713	-76.0303	1.6713	73.6213
1.67057	-78.1706	1.67057	76.3085
1.66985	-80.709	1.66985	77.8565
1.66912	-82.5576	1.66912	80.7246
1.6684	-83.2431	1.6684	81.4006
1.66767	-82.8566	1.66767	81.435
1.66695	-80.942	1.66695	80.1402
1.66622	-78.6223	1.66622	78.662
1.6655	-76.8239	1.6655	76.3127
1.66478	-75.7314	1.66478	75.8067
1.66406	-75.4952	1.66406	75.828
1.66334	-76.2278	1.66334	75.7326
1.66262	-76.5793	1.66262	76.5019
1.6619	-77.5726	1.6619	77.6861
1.66118	-78.8639	1.66118	79.0945
1.66046	-80.1656	1.66046	80.6696
1.65975	-81.6513	1.65975	81.4911
1.65903	-82.8739	1.65903	82.6995
1.65832	-83.0925	1.65832	83.3241
1.6576	-83.4457	1.6576	83.7001
1.65689	-84.271	1.65689	84.0675
1.65618	-84.7133	1.65618	84.2188
1.65546	-85.3671	1.65546	85.0736
1.65475	-85.5933	1.65475	85.2719
1.65404	-85.5655	1.65404	84.9846
1.65333	-85.4339	1.65333	85.0239
1.65262	-86.3481	1.65262	85.7417
1.65191	-87.5005	1.65191	86.9212
1.6512	-89.0038	1.6512	88.5148
1.6505	-90.5195	1.6505	90.1657
1.64979	-92.0192	1.64979	91.5328
1.64908	-93.5989	1.64908	93.1372
1.64838	-94.2167	1.64838	94.0812
1.64768	-93.1113	1.64768	92.8849
1.64697	-89.8219	1.64697	89.5479
1.64627	-85.7557	1.64627	85.4265
1.64557	-82.345	1.64557	81.9419
1.64486	-81.4751	1.64486	81.1654
1.64416	-83.3516	1.64416	83.0678
1.64346	-87.0285	1.64346	86.9776
1.64276	-89.9933	1.64276	89.8243
1.64206	-87.942	1.64206	87.6782
1.64137	-80.9553	1.64137	80.4405
1.64067	-70.8437	1.64067	70.3068
1.63997	-60.7201	1.63997	60.2643
1.63928	-52.1984	1.63928	51.8539
1.63858	-45.2569	1.63858	45.1792
1.63789	-40.7047	1.63789	40.6609
1.63719	-40.0678	1.63719	40.0662
1.6365	-45.5057	1.6365	45.7954
1.63581	-54.2358	1.63581	54.7447
1.63512	-59.9054	1.63512	60.2078
1.63443	-57.4576	1.63443	57.3913
1.63373	-47.1075	1.63373	46.9006
1.63304	-35.938	1.63304	35.7803
1.63236	-27.0163	1.63236	27.0906
1.63167	-20.8905	1.63167	21.1257
1.63098	-16.8129	1.63098	16.9794
1.63029	-14.0892	1.63029	14.1035
1.62961	-12.1592	1.62961	12.1725
1.62892	-10.9652	1.62892	10.9308
1.62823	-10.2818	1.62823	10.2665
1.62755	-9.8788	1.62755	10.0253
1.62687	-9.63908	1.62687	9.79675
1.62618	-9.46482	1.62618	9.67415
1.6255	-9.18564	1.6255	9.53467
1.62482	-8.876	1.62482	9.19963
1.62414	-8.62983	1.62414	8.85701
1.62346	-8.29879	1.62346	8.5479
1.62278	-8.07444	1.62278	8.29476
1.6221	-7.74699	1.6221	8.10235
1.62142	-7.54211	1.62142	7.83046
1.62074	-7.52715	1.62074	7.87364
1.62007	-7.62155	1.62007	7.91634
1.61939	-7.74812	1.61939	7.93241
1.61872	-7.79185	1.61872	8.04271
1.61804	-8.02185	1.61804	8.15439
1.61737	-8.19516	1.61737	8.40428
1.61669	-8.27138	1.61669	8.4372
1.61602	-8.24275	1.61602	8.52072
1.61535	-8.21895	1.61535	8.52918
1.61468	-8.11053	1.61468	8.44155
1.61401	-7.97501	1.61401	8.24673
1.61334	-7.80552	1.61334	8.1568
1.61267	-7.74233	1.61267	8.10769
1.612	-7.59301	1.612	7.97789
1.61133	-7.56101	1.61133	7.99521
1.61066	-7.73439	1.61066	8.00619
1.61	-8.01063	1.61	8.28836
1.60933	-8.27645	1.60933	8.66224
1.60866	-8.43393	1.60866	8.80368
1.608	-8.39709	1.608	8.75003
1.60733	-8.00729	1.60733	8.46374
1.60667	-7.66344	1.60667	8.1109
1.60601	-7.24498	1.60601	7.52805
1.60535	-6.69483	1.60535	7.10651
1.60468	-6.34286	1.60468	6.76838
1.60402	-6.02983	1.60402	6.53735
1.60336	-6.05359	1.60336	6.44571
1.6027	-6.40798	1.6027	6.81484
1.60204	-6.9577	1.60204	7.44093
1.60138	-7.62363	1.60138	7.95219
1.60073	-7.79991	1.60073	8.10247
1.60007	-7.17675	1.60007	7.53287
1.59941	-6.10377	1.59941	6.47314
1.59876	-4.99332	1.59876	5.27046
1.5981	-3.9207	1.5981	4.17345
1.59745	-2.98058	1.59745	3.23946
1.59679	-2.29915	1.59679	2.51998
1.59614	-1.73822	1.59614	2.05906
1.59549	-1.27634	1.59549	1.68611
1.59483	-1.35396	1.59483	1.76252
1.59418	-1.90312	1.59418	2.22785
1.59353	-2.16488	1.59353	2.56423
1.59288	-2.22947	1.59288	2.52021
1.59223	-1.75264	1.59223	2.11082
1.59158	-1.19461	1.59158	1.64965
1.59094	-0.694179	1.59094	1.03294
1.59029	-0.229884	1.59029	0.629143
1.58964	-0.130231	1.58964	0.345548
1.58899	-0.076303	1.58899	0.234031
1.58835	-0.007116	1.58835	0.196472
1.5877	0.11701	1.5877	0.19431
1.58706	0.168851	1.58706	0.20183
1.58641	0.230998	1.58641	0.158642
1.58577	0.221222	1.58577	0.165974
1.58513	0.202154	1.58513	0.1066
1.58449	0.0808508	1.58449	0.220967
1.58384	0.137081	1.58384	0.216375
1.5832	0.160114	1.5832	0.2392
1.58256	0.21209	1.58256	0.253357
1.58192	0.182855	1.58192	0.171344
1.58128	0.187187	1.58128	0.172718
1.58065	0.102726	1.58065	0.0827858
1.58001	0.13738	1.58001	0.145482
1.57937	0.182039	1.57937	0.148967
1.57874	0.216412	1.57874	0.048343
1.5781	0.273697	1.5781	0.151973
1.57746	0.244526	1.57746	0.130162
1.57683	0.154292	1.57683	0.241123
1.57619	0.0749515	1.57619	0.295818
1.57556	0.146473	1.57556	0.171503
1.57493	0.085194	1.57493	0.0698951
1.5743	0.0206032	1.5743	0.0480727
1.57367	0.205224	1.57367	0.0821974
1.57303	0.279591	1.57303	0.235969
1.5724	0.337433	1.5724	0.284796
1.57177	0.275178	1.57177	0.237931
1.57115	0.33434	1.57115	0.170213
1.57052	0.295508	1.57052	0.163202
1.56989	0.28039	1.56989	0.153978
1.56926	0.142919	1.56926	0.199455
1.56863	0.12163	1.56863	0.221546
1.56801	0.18329	1.56801	0.112511
1.56738	0.146389	1.56738	0.0559814
1.56676	0.266915	1.56676	0.153026
1.56613	0.247507	1.56613	0.149749
1.56551	0.152193	1.56551	0.166572
1.56489	0.0510228	1.56489	0.153518
1.56426	0.1734	1.56426	0.152865
1.56364	0.187694	1.56364	0.0929419
1.56302	0.204438	1.56302	0.105116
1.5624	0.173319	1.5624	0.18231
1.56178	0.164154	1.56178	-0.00193342
1.56116	0.0121542	1.56116	0.0547397
1.56054	0.0694294	1.56054	0.097278
1.55992	0.0760846	1.55992	0.104436
1.5593	0.0422882	1.5593	0.109107
1.55869	0.166503	1.55869	0.135887
1.55807	0.144892	1.55807	0.142104
1.55745	0.152458	1.55745	0.0869434
1.55684	0.0906903	1.55684	0.0401754
1.55622	0.144014	1.55622	0.078335
1.55561	0.101854	1.55561	0.170933
1.55499	0.167049	1.55499	0.226197
1.55438	0.0704596	1.55438	0.228112
1.55377	0.0128424	1.55377	0.221346
1.55316	0.121069	1.55316	0.162245
1.55254	0.0752889	1.55254	0.208483
1.55193	0.114409	1.55193	0.196908
1.55132	0.0874995	1.55132	0.326176
1.55071	0.193843	1.55071	0.287893
1.5501	0.241343	1.5501	0.275457
1.54949	0.112914	1.54949	0.301481
1.54889	0.154567	1.54889	0.262496
1.54828	0.169187	1.54828	0.272109
1.54767	0.0193684	1.54767	0.173504
1.54707	-0.0763801	1.54707	0.235891
1.54646	-0.0721439	1.54646	0.185578
1.54585	-0.000162787	1.54585	0.0583873
1.54525	-0.0792162	1.54525	0.138364
1.54465	-0.147064	1.54465	0.0673861
1.54404	-0.121078	1.54404	0.000164447
1.54344	0.00261509	1.54344	0.119005
1.54284	0.128432	1.54284	0.226804
1.54224	0.122636	1.54224	0.274772
1.54164	0.0718699	1.54164	0.1648
1.54103	-0.05398	1.54103	0.218146
1.54043	-0.0422856	1.54043	0.232552
1.53984	0.01635	1.53984	0.184543
1.53924	-0.0290316	1.53924	0.0154789
1.53864	0.00555411	1.53864	-0.00392286
1.53804	0.0143708	1.53804	0.0658159
1.53744	0.13463	1.53744	0.113275
1.53684	0.0258678	1.53684	0.233377
1.53625	-0.0917859	1.53625	0.222469
1.53565	-0.042878	1.53565	0.319316
1.53506	-0.0145553	1.53506	0.40281
1.53446	-0.0433362	1.53446	0.179126
1.53387	0.0176272	1.53387	0.22067
1.53328	0.091998	1.53328	0.325792
1.53268	0.203906	1.53268	0.28772
1.53209	0.225307	1.53209	0.317761
1.5315	0.135046	1.5315	0.447846
1.53091	0.116834	1.53091	0.269194
1.53032	0.0481157	1.53032	0.168367
1.52973	0	1.52973	0.125906
1.52914	0.000182732	1.52914	-0.0219576
1.52855	-0.00839585	1.52855	0.119156
1.52796	-0.0234625	1.52796	0.160389
1.52737	0.0731856	1.52737	0.152683
1.52679	0.0124104	1.52679	0.187964
1.5262	-0.0520481	1.5262	0.0859541
1.52561	-0.0925117	1.52561	0.0367169
1.52503	0.0248272	1.52503	0.196794
1.52444	0.00913699	1.52444	0.366859
1.52386	-0.089518	1.52386	0.381886
1.52327	-0.0529918	1.52327	0.291054
1.52269	-0.104307	1.52269	0.268774
1.52211	-0.0152892	1.52211	0.227138
1.52152	0.120154	1.52152	0.127611
1.52094	0.354799	1.52094	0.012054
1.52036	0.212755	1.52036	0.137144
1.51978	0.0535749	1.51978	0.0978706
1.5192	0.0411477	1.5192	0.181724
1.51862	0.177558	1.51862	0.22214
1.51804	0.174332	1.51804	0.15826
1.51746	0.121988	1.51746	0.122666
1.51688	0.175136	1.51688	0.0455512
1.51631	0.236481	1.51631	0.211214
1.51573	0.30915	1.51573	0.236809
1.51515	0.192182	1.51515	0.195697
1.51458	0.120986	1.51458	0.295251
1.514	0.155077	1.514	0.144474
1.51343	0.242403	1.51343	0.080775
1.51285	0.138028	1.51285	0.0966848
1.51228	0.142946	1.51228	0.110013
1.5117	0.0929053	1.5117	0.1444
1.51113	0.0831292	1.51113	0.190246
1.51056	0.0961683	1.51056	0.252577
1.50999	0.169116	1.50999	0.292558
1.50941	0.0729793	1.50941	0.278346
1.50885	0.122701	1.50885	0.160167
1.50827	0.16508	1.50827	0.283875
1.5077	0.185343	1.5077	0.321672
1.50714	0.233042	1.50714	0.393245
1.50657	0.333974	1.50657	0.271945
1.506	0.268143	1.506	0.336949
1.50543	0.155947	1.50543	0.281414
1.50486	0.112257	1.50486	0.243941
1.5043	0.139781	1.5043	0.116936
1.50373	0.104221	1.50373	0.217672
1.50317	0.0586631	1.50317	0.20247
1.5026	0.0499123	1.5026	0.361075
1.50204	0.126251	1.50204	0.435937
1.50147	0.0470026	1.50147	0.399159
1.50091	0.139271	1.50091	0.26677
1.50035	0.191155	1.50035	0.100514

## Sheet: Fig2c
50K(eV)	50K(deltaA,cm-1)	44K(eV)	44K(deltaA,cm-1)	43K(eV)	43K(deltaA,cm-1)	42K(eV)	42K(deltaA,cm-1)	40K(eV)	40K(deltaA,cm-1)	35K(eV)	35K(deltaA,cm-1)	25K(eV)	25K(deltaA,cm-1)	4.2K(eV)	4.2K(deltaA,cm-1)
1.99961	0.849462	1.99961	-5.10129	1.99961	-12.3937	1.99961	-10.102	1.99961	-12.5326	1.99961	-15.442	1.99961	-3.6541	1.99961	-0.15949
1.99851	-4.6472	1.99851	-2.46225	1.99851	14.3101	1.99851	2.1175	1.99851	-2.25573	1.99851	10.9845	1.99851	-5.38432	1.99851	-4.26942
1.99742	4.4153	1.99742	13.2835	1.99742	-6.83945	1.99742	-3.52459	1.99742	-3.74644	1.99742	-13.1713	1.99742	-7.53838	1.99742	-6.05781
1.99632	24.0106	1.99632	14.7242	1.99632	16.2713	1.99632	13.5772	1.99632	17.4967	1.99632	21.023	1.99632	8.91278	1.99632	0.491747
1.99523	15.4151	1.99523	12.8499	1.99523	11.3431	1.99523	7.53569	1.99523	2.40976	1.99523	13.5872	1.99523	0.208696	1.99523	10.8507
1.99414	-3.08554	1.99414	2.078	1.99414	3.39591	1.99414	-3.15816	1.99414	-9.69216	1.99414	7.15184	1.99414	-0.552106	1.99414	-3.64441
1.99305	-10.554	1.99305	-13.0413	1.99305	-3.9355	1.99305	-5.23223	1.99305	-4.406	1.99305	-4.99528	1.99305	4.46656	1.99305	4.78689
1.99196	-1.04415	1.99196	5.20704	1.99196	0.0882223	1.99196	9.49584	1.99196	9.54773	1.99196	-6.09088	1.99196	8.82824	1.99196	12.4659
1.99087	11.4227	1.99087	-10.4435	1.99087	8.49407	1.99087	2.57084	1.99087	2.73083	1.99087	1.03782	1.99087	5.86769	1.99087	6.62912
1.98978	-6.36795	1.98978	-10.7359	1.98978	12.3051	1.98978	-6.95714	1.98978	-1.34682	1.98978	-1.0679	1.98978	0.0629525	1.98978	4.16975
1.9887	7.92778	1.9887	7.03896	1.9887	3.48094	1.9887	2.82191	1.9887	-0.157604	1.9887	0.98003	1.9887	0.313185	1.9887	7.46109
1.98761	-10.4109	1.98761	0.179856	1.98761	1.0634	1.98761	-5.37542	1.98761	-4.68898	1.98761	0.854706	1.98761	6.75067	1.98761	8.77413
1.98653	10.8932	1.98653	13.3994	1.98653	8.17803	1.98653	1.60646	1.98653	7.49766	1.98653	3.65805	1.98653	-1.67779	1.98653	0.428955
1.98545	11.8337	1.98545	18.3384	1.98545	14.3714	1.98545	6.00642	1.98545	17.0025	1.98545	15.4151	1.98545	10.4233	1.98545	5.80664
1.98437	3.62252	1.98437	-5.72112	1.98437	2.39738	1.98437	11.0953	1.98437	-8.10923	1.98437	0.949804	1.98437	0.767548	1.98437	3.4255
1.98329	-5.98309	1.98329	-15.1215	1.98329	-9.7574	1.98329	-9.01511	1.98329	-8.37407	1.98329	2.71334	1.98329	5.67073	1.98329	-0.0955566
1.98221	11.9059	1.98221	-0.0749906	1.98221	12.5398	1.98221	10.9337	1.98221	6.93474	1.98221	9.96557	1.98221	9.34407	1.98221	5.03797
1.98114	14.8078	1.98114	7.15937	1.98114	19.8783	1.98114	1.93458	1.98114	8.86265	1.98114	6.35597	1.98114	2.53522	1.98114	7.34957
1.98006	0.752197	1.98006	-13.5983	1.98006	4.55853	1.98006	-7.41624	1.98006	6.99956	1.98006	3.07883	1.98006	0.80526	1.98006	6.84708
1.97899	-9.38564	1.97899	-8.86466	1.97899	-17.6042	1.97899	-2.5633	1.97899	2.43193	1.97899	-1.84361	1.97899	-2.6376	1.97899	9.37241
1.97792	-15.5204	1.97792	1.29452	1.97792	-3.82212	1.97792	-14.1446	1.97792	-5.23039	1.97792	-3.51298	1.97792	-7.86048	1.97792	0.108794
1.97685	-4.40088	1.97685	-12.1525	1.97685	-10.8173	1.97685	1.98447	1.97685	-6.47609	1.97685	1.36353	1.97685	5.13726	1.97685	5.77716
1.97578	-3.74099	1.97578	-10.1188	1.97578	-2.38537	1.97578	-15.148	1.97578	3.19208	1.97578	-7.00211	1.97578	-10.4777	1.97578	-1.71924
1.97471	16.3579	1.97471	5.00462	1.97471	6.89929	1.97471	2.36357	1.97471	4.92828	1.97471	1.0976	1.97471	5.19641	1.97471	4.79942
1.97364	0.242033	1.97364	3.09448	1.97364	-1.44184	1.97364	-5.95112	1.97364	9.55324	1.97364	1.05724	1.97364	0.294937	1.97364	4.70316
1.97258	15.1625	1.97258	13.7026	1.97258	-0.625393	1.97258	5.26597	1.97258	7.65517	1.97258	4.55797	1.97258	2.42549	1.97258	6.41587
1.97151	-3.2865	1.97151	1.78164	1.97151	0.496895	1.97151	-9.93463	1.97151	4.22004	1.97151	-3.25497	1.97151	4.35114	1.97151	0.0537057
1.97045	-11.9385	1.97045	7.6373	1.97045	5.98021	1.97045	-3.6024	1.97045	-2.16361	1.97045	3.6684	1.97045	4.98733	1.97045	1.598
1.96939	5.96878	1.96939	4.54624	1.96939	4.75871	1.96939	4.10454	1.96939	4.08802	1.96939	1.49647	1.96939	2.53381	1.96939	2.77427
1.96833	3.19795	1.96833	0.696867	1.96833	-8.51827	1.96833	-7.5774	1.96833	-4.56956	1.96833	6.90181	1.96833	2.06298	1.96833	-0.165818
1.96727	7.62946	1.96727	5.39154	1.96727	6.71833	1.96727	-0.779427	1.96727	-1.6202	1.96727	-0.674994	1.96727	-0.852312	1.96727	2.03772
1.96621	-1.23982	1.96621	0.628394	1.96621	-5.73423	1.96621	4.43434	1.96621	-1.65223	1.96621	1.44882	1.96621	-1.04689	1.96621	5.89904
1.96515	-1.10714	1.96515	-4.0954	1.96515	-3.22031	1.96515	-2.54666	1.96515	0.125444	1.96515	-0.157604	1.96515	0.134138	1.96515	0.102281
1.9641	4.49747	1.9641	2.26592	1.9641	5.31486	1.9641	-4.18756	1.9641	2.68334	1.9641	-0.685575	1.9641	2.25362	1.9641	2.48289
1.96304	5.04309	1.96304	6.54327	1.96304	4.35675	1.96304	5.17541	1.96304	7.48149	1.96304	6.34104	1.96304	3.14954	1.96304	5.41986
1.96199	-11.614	1.96199	-5.9748	1.96199	-7.24091	1.96199	-8.75218	1.96199	-8.89064	1.96199	-5.24381	1.96199	-4.25765	1.96199	1.70294
1.96094	-9.49866	1.96094	3.41061e-13	1.96094	-10.4656	1.96094	1.18587	1.96094	-3.73451	1.96094	2.60169	1.96094	0.627438	1.96094	1.31786
1.95989	-3.05245	1.95989	9.50192	1.95989	3.61139	1.95989	10.0026	1.95989	3.73377	1.95989	0.300225	1.95989	2.53816	1.95989	5.1438
1.95884	-6.11636	1.95884	-7.41392	1.95884	-4.90649	1.95884	-3.21571	1.95884	0.928452	1.95884	-2.62955	1.95884	1.78025	1.95884	1.76938
1.9578	-8.34022	1.9578	-0.530073	1.9578	0.416588	1.9578	-3.46128	1.9578	-3.37264	1.9578	1.17171	1.9578	-0.699536	1.9578	0.808363
1.95675	11.5624	1.95675	6.77703	1.95675	8.58897	1.95675	8.34229	1.95675	7.64666	1.95675	4.44125	1.95675	3.15688	1.95675	3.9772
1.9557	-2.38982	1.9557	2.37559	1.9557	-5.55892	1.9557	-2.71739	1.9557	-1.33052	1.9557	-3.21407	1.9557	0.0618238	1.9557	-0.361821
1.95466	1.37637	1.95466	-1.88163	1.95466	2.70148	1.95466	-1.25393	1.95466	2.20548	1.95466	-2.66467	1.95466	1.36739	1.95466	1.58352
1.95362	-2.54036	1.95362	3.98163	1.95362	-0.131883	1.95362	0.114943	1.95362	-0.772205	1.95362	-1.17602	1.95362	2.35374	1.95362	1.0343
1.95258	2.2285	1.95258	-0.356622	1.95258	-0.559008	1.95258	-1.72815	1.95258	0.917551	1.95258	2.65834	1.95258	2.80313	1.95258	2.0969
1.95153	-5.594	1.95153	4.26005	1.95153	-2.85949	1.95153	-1.18638	1.95153	-1.57408	1.95153	-1.38638	1.95153	0.287888	1.95153	1.60563
1.9505	-6.85961	1.9505	-2.69778	1.9505	-5.19898	1.9505	-1.44775	1.9505	1.3967	1.9505	-0.427427	1.9505	-1.21132	1.9505	-0.226444
1.94946	-2.35802	1.94946	2.30499	1.94946	-5.59321	1.94946	-1.08327	1.94946	-1.56593	1.94946	1.87142	1.94946	-0.169326	1.94946	0.181521
1.94842	-6.04153	1.94842	-7.02492	1.94842	-4.13815	1.94842	-7.267	1.94842	-0.594734	1.94842	-2.85971	1.94842	-0.61342	1.94842	1.11252
1.94739	1.54481	1.94739	1.72232	1.94739	-1.11386	1.94739	2.83624	1.94739	-0.88633	1.94739	-0.239254	1.94739	1.71454	1.94739	2.95027
1.94635	-1.24702	1.94635	0.707272	1.94635	1.55386	1.94635	1.47211	1.94635	-0.908918	1.94635	2.11216	1.94635	-1.95653	1.94635	2.08126
1.94532	0.791722	1.94532	3.47171	1.94532	-0.330033	1.94532	-0.76478	1.94532	0.401569	1.94532	-1.67488	1.94532	-1.24668	1.94532	0.552732
1.94429	-0.625535	1.94429	-4.52757	1.94429	-0.312221	1.94429	-3.31251	1.94429	-1.71256	1.94429	-2.30356	1.94429	-0.984553	1.94429	0.826002
1.94326	-1.93094	1.94326	-3.9329	1.94326	-1.69926	1.94326	-2.92604	1.94326	-0.682474	1.94326	-1.91006	1.94326	-0.459718	1.94326	-1.01799
1.94223	-0.807612	1.94223	0.661816	1.94223	-1.52158	1.94223	-1.4645	1.94223	-2.94976	1.94223	-1.40556	1.94223	-0.280537	1.94223	-0.628735
1.9412	3.54546	1.9412	4.42132	1.9412	4.0773	1.9412	1.96849	1.9412	1.76907	1.9412	1.68117	1.9412	1.19604	1.9412	0.736251
1.94018	2.41546	1.94018	-2.68513	1.94018	-2.87611	1.94018	-1.27826	1.94018	-0.76592	1.94018	-1.05112	1.94018	-0.789843	1.94018	0.223714
1.93915	-0.63534	1.93915	1.21729	1.93915	-0.363968	1.93915	-1.17618	1.93915	-0.740973	1.93915	-0.420838	1.93915	0.790025	1.93915	1.66153
1.93813	-6.31241	1.93813	-5.14463	1.93813	-3.02709	1.93813	-3.96484	1.93813	-2.95213	1.93813	-2.57753	1.93813	-2.5273	1.93813	-3.23569
1.93711	-0.411886	1.93711	-0.763627	1.93711	0.399534	1.93711	-2.15231	1.93711	-1.1971	1.93711	-1.88375	1.93711	0.130686	1.93711	1.02605
1.93608	1.91616	1.93608	1.5571	1.93608	0.144869	1.93608	0.793534	1.93608	0.751465	1.93608	1.33833	1.93608	2.05843	1.93608	1.82649
1.93506	-2.01746	1.93506	-2.17921	1.93506	0.358691	1.93506	-1.63281	1.93506	0.80747	1.93506	-2.03701	1.93506	-1.03737	1.93506	-1.33766
1.93404	-2.57497	1.93404	-0.631732	1.93404	-0.987593	1.93404	-3.44459	1.93404	-1.70572	1.93404	-3.57121	1.93404	-1.51676	1.93404	-1.56737
1.93303	-1.2176	1.93303	-1.35082	1.93303	-3.98608	1.93303	-3.38662	1.93303	-3.70345	1.93303	-3.17556	1.93303	-2.11452	1.93303	-1.47286
1.93201	1.23928	1.93201	-0.70752	1.93201	0.747388	1.93201	0.963951	1.93201	0.725574	1.93201	0.0842194	1.93201	-0.236407	1.93201	0.158144
1.93099	1.14001	1.93099	1.45737	1.93099	0.546201	1.93099	-0.827435	1.93099	-1.46318	1.93099	-1.33794	1.93099	-0.768404	1.93099	0.586758
1.92998	0.411306	1.92998	-0.999417	1.92998	0.0962721	1.92998	-1.19697	1.92998	-1.65413	1.92998	-1.12543	1.92998	-0.400018	1.92998	-0.689744
1.92897	-0.376284	1.92897	0.82444	1.92897	0.498555	1.92897	0.755177	1.92897	0.393353	1.92897	-1.8252	1.92897	-0.855949	1.92897	1.24165
1.92795	-0.547144	1.92795	0.978535	1.92795	0.545162	1.92795	-0.801869	1.92795	-1.41378	1.92795	-0.428004	1.92795	-2.37533	1.92795	-0.777307
1.92694	-2.04447	1.92694	-0.53741	1.92694	-1.0965	1.92694	-1.27805	1.92694	-1.88271	1.92694	-2.02245	1.92694	-1.79169	1.92694	-2.082
1.92594	-2.35305	1.92594	-1.10287	1.92594	-2.1523	1.92594	-0.670822	1.92594	-3.0487	1.92594	-2.37556	1.92594	-3.06572	1.92594	-2.35305
1.92493	0.170693	1.92493	0.622358	1.92493	-0.583756	1.92493	0.168776	1.92493	-2.26334	1.92493	-1.91171	1.92493	-1.38685	1.92493	-1.34573
1.92392	-2.42228	1.92392	-0.852706	1.92392	-1.11347	1.92392	-1.48261	1.92392	-2.72751	1.92392	-3.87929	1.92392	-3.23065	1.92392	-3.07879
1.92291	0.652064	1.92291	0.316493	1.92291	0.142874	1.92291	-0.835427	1.92291	-1.71306	1.92291	-1.61221	1.92291	-1.55091	1.92291	0.0251114
1.92191	0.438597	1.92191	-0.126093	1.92191	-0.84211	1.92191	-2.51723	1.92191	-2.76788	1.92191	-3.66216	1.92191	-4.26197	1.92191	-2.61548
1.9209	-0.589398	1.9209	-1.20061	1.9209	-2.33727	1.9209	-3.65672	1.9209	-3.60671	1.9209	-4.84943	1.9209	-4.77627	1.9209	-4.64749
1.9199	0.709006	1.9199	-0.655407	1.9199	-1.56462	1.9199	-2.4	1.9199	-2.73947	1.9199	-3.29254	1.9199	-3.50588	1.9199	-3.37583
1.9189	-0.327629	1.9189	-0.421448	1.9189	-1.61052	1.9189	-3.24412	1.9189	-3.52375	1.9189	-5.05428	1.9189	-4.05987	1.9189	-4.20679
1.9179	0.50356	1.9179	-0.569442	1.9179	-0.981251	1.9179	-3.22844	1.9179	-3.05205	1.9179	-4.59976	1.9179	-4.77084	1.9179	-4.3421
1.9169	0.233671	1.9169	-0.501658	1.9169	-1.23941	1.9169	-3.15601	1.9169	-3.97299	1.9169	-4.98613	1.9169	-5.04324	1.9169	-4.58262
1.91591	0.138943	1.91591	-0.706789	1.91591	-2.36376	1.91591	-3.01738	1.91591	-3.71563	1.91591	-5.02715	1.91591	-4.99141	1.91591	-4.59229
1.91491	-0.561817	1.91491	-0.765415	1.91491	-2.32357	1.91491	-3.44281	1.91491	-3.57066	1.91491	-5.91238	1.91491	-5.32277	1.91491	-5.59542
1.91391	0.0437503	1.91391	-1.14689	1.91391	-2.72406	1.91391	-3.78228	1.91391	-4.67525	1.91391	-5.77472	1.91391	-6.40522	1.91391	-6.05899
1.91292	-0.318078	1.91292	-0.453289	1.91292	-2.16733	1.91292	-4.21259	1.91292	-4.23504	1.91292	-5.95151	1.91292	-6.17132	1.91292	-5.83776
1.91193	-0.0686281	1.91193	-0.286444	1.91193	-2.19612	1.91193	-4.19078	1.91193	-4.72561	1.91193	-5.89903	1.91193	-6.9651	1.91193	-6.47979
1.91094	0.00962348	1.91094	-0.629671	1.91094	-2.57385	1.91094	-3.91142	1.91094	-5.25653	1.91094	-6.18741	1.91094	-7.18639	1.91094	-6.87798
1.90994	-0.445516	1.90994	-0.553606	1.90994	-2.36174	1.90994	-4.46829	1.90994	-5.02461	1.90994	-6.67923	1.90994	-7.54832	1.90994	-7.2155
1.90896	0.0905621	1.90896	-0.314382	1.90896	-2.59349	1.90896	-3.88187	1.90896	-5.30692	1.90896	-6.30284	1.90896	-7.57749	1.90896	-7.13505
1.90797	-0.54952	1.90797	-0.804082	1.90797	-2.29095	1.90797	-4.61334	1.90797	-6.1022	1.90797	-7.07262	1.90797	-8.2905	1.90797	-8.14485
1.90698	-0.685244	1.90698	-0.869474	1.90698	-2.54963	1.90698	-4.97606	1.90698	-6.03221	1.90698	-7.77065	1.90698	-8.4931	1.90698	-8.64504
1.90599	-0.484728	1.90599	-0.81513	1.90599	-2.48778	1.90599	-4.48193	1.90599	-6.4225	1.90599	-7.42528	1.90599	-9.14292	1.90599	-9.58264
1.90501	-0.355272	1.90501	-0.779561	1.90501	-2.69056	1.90501	-4.75185	1.90501	-6.16804	1.90501	-7.42707	1.90501	-9.08188	1.90501	-9.6815
1.90402	-0.286663	1.90402	-0.693794	1.90402	-2.95078	1.90402	-4.80133	1.90402	-6.6198	1.90402	-7.70563	1.90402	-9.23302	1.90402	-9.83981
1.90304	-0.321811	1.90304	-0.604588	1.90304	-2.86951	1.90304	-4.67031	1.90304	-6.40083	1.90304	-8.01056	1.90304	-9.679	1.90304	-9.68475
1.90206	-0.558019	1.90206	-1.18213	1.90206	-3.07711	1.90206	-5.27193	1.90206	-6.97362	1.90206	-8.26662	1.90206	-10.2304	1.90206	-10.5312
1.90108	-0.175699	1.90108	-0.493383	1.90108	-3.03295	1.90108	-5.27025	1.90108	-6.80553	1.90108	-8.74875	1.90108	-9.95037	1.90108	-10.4731
1.9001	-0.477112	1.9001	-0.857194	1.9001	-2.90806	1.9001	-5.15001	1.9001	-7.03791	1.9001	-8.78907	1.9001	-10.5904	1.9001	-10.5839
1.89912	-0.632077	1.89912	-1.05023	1.89912	-3.40024	1.89912	-5.48622	1.89912	-7.46251	1.89912	-9.25425	1.89912	-11.2989	1.89912	-11.3006
1.89815	0.0297654	1.89815	-0.420133	1.89815	-3.09798	1.89815	-4.97497	1.89815	-7.13392	1.89815	-8.95405	1.89815	-10.8359	1.89815	-10.7997
1.89717	-0.715978	1.89717	-0.801294	1.89717	-3.43031	1.89717	-6.13521	1.89717	-7.66825	1.89717	-9.19538	1.89717	-11.1227	1.89717	-11.5
1.8962	-0.521352	1.8962	-0.872448	1.8962	-3.3282	1.8962	-5.68174	1.8962	-7.63315	1.8962	-9.70423	1.8962	-11.3792	1.8962	-11.6376
1.89522	-0.521717	1.89522	-0.746563	1.89522	-3.43335	1.89522	-5.78146	1.89522	-7.39642	1.89522	-10.0246	1.89522	-11.422	1.89522	-12.0608
1.89425	-0.638739	1.89425	-0.816873	1.89425	-3.38332	1.89425	-6.13017	1.89425	-8.32379	1.89425	-10.2535	1.89425	-11.9805	1.89425	-12.4479
1.89328	-0.335004	1.89328	-0.9597	1.89328	-3.70135	1.89328	-6.31155	1.89328	-8.12198	1.89328	-10.32	1.89328	-12.0236	1.89328	-12.7305
1.89231	-0.352386	1.89231	-0.848649	1.89231	-4.21327	1.89231	-6.54609	1.89231	-8.47131	1.89231	-10.9406	1.89231	-12.6374	1.89231	-13.1654
1.89134	-0.461316	1.89134	-0.670204	1.89134	-3.75	1.89134	-6.37467	1.89134	-8.4707	1.89134	-10.8145	1.89134	-12.2947	1.89134	-12.9573
1.89037	-0.30318	1.89037	-0.706459	1.89037	-3.42927	1.89037	-6.16068	1.89037	-7.98004	1.89037	-11.1747	1.89037	-12.3645	1.89037	-13.092
1.88941	-0.603422	1.88941	-0.822934	1.88941	-3.7968	1.88941	-6.43691	1.88941	-8.57111	1.88941	-11.5636	1.88941	-13.241	1.88941	-13.5631
1.88844	-0.249378	1.88844	-0.297011	1.88844	-3.60823	1.88844	-6.49297	1.88844	-8.54345	1.88844	-11.2405	1.88844	-13.0456	1.88844	-13.3506
1.88748	-0.444256	1.88748	-0.607811	1.88748	-3.66218	1.88748	-6.59961	1.88748	-8.85081	1.88748	-11.4794	1.88748	-13.517	1.88748	-13.986
1.88651	-0.391442	1.88651	-0.711018	1.88651	-3.87314	1.88651	-6.7334	1.88651	-9.0173	1.88651	-11.8227	1.88651	-14.0378	1.88651	-14.1861
1.88555	-0.349176	1.88555	-0.975012	1.88555	-3.89856	1.88555	-7.00277	1.88555	-9.0953	1.88555	-12.2876	1.88555	-14.3254	1.88555	-14.7312
1.88459	-0.40077	1.88459	-0.807371	1.88459	-3.77158	1.88459	-7.13639	1.88459	-9.25865	1.88459	-12.1717	1.88459	-14.2788	1.88459	-14.5278
1.88363	-0.647217	1.88363	-0.70102	1.88363	-3.89068	1.88363	-7.3936	1.88363	-9.47845	1.88363	-12.4886	1.88363	-14.5613	1.88363	-14.797
1.88267	-0.432872	1.88267	-0.941704	1.88267	-4.15284	1.88267	-7.00178	1.88267	-9.93598	1.88267	-12.79	1.88267	-14.8622	1.88267	-15.5278
1.88172	-0.415387	1.88172	-0.794945	1.88172	-4.14723	1.88172	-7.32703	1.88172	-9.70257	1.88172	-12.5178	1.88172	-14.6939	1.88172	-15.3316
1.88076	-0.348129	1.88076	-0.565203	1.88076	-4.31384	1.88076	-7.64621	1.88076	-10.0963	1.88076	-13.1653	1.88076	-15.5752	1.88076	-16.0649
1.8798	-0.224727	1.8798	-0.684176	1.8798	-3.79491	1.8798	-7.38476	1.8798	-10.052	1.8798	-12.8522	1.8798	-15.1552	1.8798	-15.8842
1.87885	-0.438796	1.87885	-0.895695	1.87885	-4.44645	1.87885	-7.87109	1.87885	-10.3148	1.87885	-13.4961	1.87885	-15.9398	1.87885	-16.5541
1.8779	-0.510573	1.8779	-0.735849	1.8779	-4.43735	1.8779	-7.79809	1.8779	-10.2581	1.8779	-13.1875	1.8779	-16.5635	1.8779	-16.6608
1.87694	-0.361386	1.87694	-0.812885	1.87694	-4.4711	1.87694	-7.96613	1.87694	-10.15	1.87694	-13.5173	1.87694	-16.1858	1.87694	-17.1829
1.87599	-0.688	1.87599	-1.00289	1.87599	-4.9955	1.87599	-8.30814	1.87599	-10.9411	1.87599	-14.3261	1.87599	-17.2836	1.87599	-17.7554
1.87504	-0.50983	1.87504	-1.2722	1.87504	-4.39923	1.87504	-8.44096	1.87504	-10.9068	1.87504	-14.2693	1.87504	-17.3301	1.87504	-17.8825
1.87409	-0.388981	1.87409	-0.718458	1.87409	-4.72529	1.87409	-8.09783	1.87409	-10.9483	1.87409	-14.0272	1.87409	-16.8911	1.87409	-17.7041
1.87315	-0.307713	1.87315	-0.57984	1.87315	-4.80537	1.87315	-8.41841	1.87315	-11.3497	1.87315	-14.518	1.87315	-17.4033	1.87315	-18.3446
1.8722	-0.487555	1.8722	-1.08835	1.8722	-5.03149	1.8722	-8.5823	1.8722	-11.6361	1.8722	-14.9603	1.8722	-17.826	1.8722	-18.8167
1.87125	-0.723547	1.87125	-0.928569	1.87125	-4.96284	1.87125	-8.6645	1.87125	-11.5468	1.87125	-15.0909	1.87125	-18.3812	1.87125	-18.9456
1.87031	-0.521469	1.87031	-0.812695	1.87031	-4.79771	1.87031	-8.98737	1.87031	-11.7173	1.87031	-15.2783	1.87031	-18.3595	1.87031	-19.3286
1.86936	-0.611163	1.86936	-0.96681	1.86936	-4.76115	1.86936	-8.78415	1.86936	-12.3549	1.86936	-15.4763	1.86936	-19.3493	1.86936	-20.2508
1.86842	-0.486812	1.86842	-1.21187	1.86842	-4.85074	1.86842	-8.98886	1.86842	-12.2255	1.86842	-15.5939	1.86842	-18.8912	1.86842	-20.0725
1.86748	-0.377079	1.86748	-0.578322	1.86748	-5.29904	1.86748	-8.94096	1.86748	-12.1889	1.86748	-15.4629	1.86748	-18.7641	1.86748	-19.5276
1.86654	-0.175328	1.86654	-0.472688	1.86654	-4.94175	1.86654	-9.39397	1.86654	-12.3656	1.86654	-16.0586	1.86654	-19.0857	1.86654	-20.0248
1.8656	-0.397481	1.8656	-0.614212	1.8656	-5.05125	1.8656	-9.34722	1.8656	-12.5603	1.8656	-16.0814	1.8656	-20.1619	1.8656	-20.7456
1.86466	-0.474735	1.86466	-0.86933	1.86466	-5.83892	1.86466	-9.8824	1.86466	-13.2006	1.86466	-17.2445	1.86466	-20.3173	1.86466	-21.1198
1.86373	-0.0523177	1.86373	-0.75884	1.86373	-5.34903	1.86373	-10.0153	1.86373	-13.0753	1.86373	-17.1781	1.86373	-20.1053	1.86373	-21.0225
1.86279	-0.0637846	1.86279	-0.774055	1.86279	-5.35735	1.86279	-9.43062	1.86279	-13.1744	1.86279	-17.1179	1.86279	-19.5617	1.86279	-20.9044
1.86186	-0.264656	1.86186	-0.978084	1.86186	-5.53834	1.86186	-9.76949	1.86186	-13.2807	1.86186	-17.4751	1.86186	-20.3768	1.86186	-21.1058
1.86092	-0.459118	1.86092	-0.865583	1.86092	-6.02297	1.86092	-10.1197	1.86092	-13.909	1.86092	-17.8658	1.86092	-21.1199	1.86092	-22.1104
1.85999	-0.326585	1.85999	-0.91512	1.85999	-5.57653	1.85999	-9.79452	1.85999	-14.0127	1.85999	-17.849	1.85999	-21.2861	1.85999	-21.9243
1.85906	-0.492531	1.85906	-0.621931	1.85906	-5.7556	1.85906	-9.97103	1.85906	-13.9269	1.85906	-18.2351	1.85906	-21.2577	1.85906	-22.6201
1.85813	-0.084755	1.85813	-0.588897	1.85813	-5.82519	1.85813	-10.2692	1.85813	-13.9872	1.85813	-18.285	1.85813	-21.9414	1.85813	-22.4707
1.8572	-0.0160846	1.8572	-0.174797	1.8572	-5.51798	1.8572	-10.1031	1.8572	-13.6823	1.8572	-18.332	1.8572	-21.9763	1.8572	-21.9345
1.85627	-0.445562	1.85627	-0.626272	1.85627	-5.80293	1.85627	-10.2723	1.85627	-14.1016	1.85627	-18.8505	1.85627	-22.5154	1.85627	-23.2088
1.85534	0.106931	1.85534	-0.467074	1.85534	-5.84405	1.85534	-10.5061	1.85534	-14.2849	1.85534	-18.8895	1.85534	-22.3927	1.85534	-23.2173
1.85442	-0.720704	1.85442	-0.645096	1.85442	-5.73167	1.85442	-10.6644	1.85442	-14.2991	1.85442	-18.8917	1.85442	-22.9635	1.85442	-23.7311
1.85349	-0.0725602	1.85349	-0.669152	1.85349	-5.68682	1.85349	-10.5669	1.85349	-14.7887	1.85349	-19.0196	1.85349	-22.5986	1.85349	-23.5499
1.85257	-0.248092	1.85257	-0.459086	1.85257	-6.09588	1.85257	-10.895	1.85257	-15.0474	1.85257	-19.701	1.85257	-23.1329	1.85257	-23.8646
1.85164	-0.844041	1.85164	-1.27253	1.85164	-6.65646	1.85164	-11.4516	1.85164	-15.8325	1.85164	-20.8805	1.85164	-24.0668	1.85164	-25.1291
1.85072	-0.157194	1.85072	-0.776462	1.85072	-6.08446	1.85072	-11.5053	1.85072	-15.9503	1.85072	-20.8799	1.85072	-24.5408	1.85072	-25.5443
1.8498	-0.626508	1.8498	-0.633686	1.8498	-6.29111	1.8498	-11.9154	1.8498	-16.1666	1.8498	-21.4249	1.8498	-25.1249	1.8498	-26.2667
1.84888	0.139182	1.84888	-0.339032	1.84888	-6.30342	1.84888	-11.2827	1.84888	-16.0755	1.84888	-20.5871	1.84888	-24.1856	1.84888	-25.1953
1.84796	0.396564	1.84796	-0.709394	1.84796	-6.4317	1.84796	-11.2252	1.84796	-16.3131	1.84796	-21.1674	1.84796	-24.9274	1.84796	-24.9265
1.84705	-0.153614	1.84705	-0.57067	1.84705	-6.65395	1.84705	-11.5318	1.84705	-16.1642	1.84705	-20.6526	1.84705	-25.3472	1.84705	-25.9141
1.84613	-0.495057	1.84613	-0.724301	1.84613	-6.39519	1.84613	-11.8149	1.84613	-16.7141	1.84613	-21.6271	1.84613	-25.4032	1.84613	-26.4123
1.84521	-0.125983	1.84521	-0.758171	1.84521	-6.84601	1.84521	-11.8638	1.84521	-16.4949	1.84521	-21.1917	1.84521	-25.5286	1.84521	-26.435
1.8443	-0.128649	1.8443	-0.596839	1.8443	-6.9193	1.8443	-11.9631	1.8443	-16.2456	1.8443	-21.4854	1.8443	-25.1532	1.8443	-26.3487
1.84338	-0.436895	1.84338	-1.4523	1.84338	-6.95025	1.84338	-11.909	1.84338	-16.7374	1.84338	-22.1685	1.84338	-26.2932	1.84338	-27.4387
1.84247	-0.615739	1.84247	-0.89448	1.84247	-6.95056	1.84247	-12.4402	1.84247	-16.7908	1.84247	-21.8811	1.84247	-26.4851	1.84247	-27.8335
1.84156	-0.667947	1.84156	-0.851364	1.84156	-6.76803	1.84156	-12.6818	1.84156	-16.7405	1.84156	-22.6834	1.84156	-26.6842	1.84156	-27.719
1.84065	-0.697013	1.84065	-0.820691	1.84065	-7.65841	1.84065	-12.9253	1.84065	-17.6272	1.84065	-22.4106	1.84065	-26.6581	1.84065	-27.916
1.83974	-1.12795	1.83974	-1.22958	1.83974	-7.35075	1.83974	-12.6856	1.83974	-18.4103	1.83974	-23.412	1.83974	-27.7962	1.83974	-28.1455
1.83883	-0.176156	1.83883	-0.498908	1.83883	-7.52806	1.83883	-13.0935	1.83883	-17.767	1.83883	-22.07	1.83883	-27.0012	1.83883	-29.0665
1.83792	0.0639754	1.83792	-0.319267	1.83792	-6.62864	1.83792	-12.6694	1.83792	-16.8818	1.83792	-22.8856	1.83792	-26.7515	1.83792	-27.6662
1.83702	-0.441993	1.83702	-0.163376	1.83702	-6.55643	1.83702	-12.6327	1.83702	-17.6037	1.83702	-22.1253	1.83702	-26.9703	1.83702	-28.1605
1.83611	-0.399641	1.83611	-1.30174	1.83611	-7.65816	1.83611	-13.8012	1.83611	-18.4023	1.83611	-24.3667	1.83611	-28.1983	1.83611	-28.9502
1.8352	-0.431301	1.8352	-0.848452	1.8352	-8.36604	1.8352	-13.5325	1.8352	-18.2436	1.8352	-23.746	1.8352	-29.1212	1.8352	-29.7522
1.8343	-0.324772	1.8343	-0.960782	1.8343	-7.61962	1.8343	-12.8729	1.8343	-18.2447	1.8343	-23.4395	1.8343	-28.7176	1.8343	-29.1917
1.8334	-0.138891	1.8334	-1.46732	1.8334	-7.61407	1.8334	-13.3471	1.8334	-18.2775	1.8334	-24.3823	1.8334	-27.7538	1.8334	-29.835
1.8325	-0.499773	1.8325	-1.17686	1.8325	-7.59116	1.8325	-14.1988	1.8325	-18.3595	1.8325	-24.6926	1.8325	-28.5386	1.8325	-30.3281
1.8316	0.639194	1.8316	-0.225706	1.8316	-7.3008	1.8316	-13.4337	1.8316	-16.9586	1.8316	-23.3178	1.8316	-28.1336	1.8316	-28.3679
1.8307	-0.00380438	1.8307	-0.111508	1.8307	-7.62225	1.8307	-14.2668	1.8307	-17.9774	1.8307	-24.2029	1.8307	-28.9095	1.8307	-29.3704
1.8298	0.523429	1.8298	0.341017	1.8298	-7.17152	1.8298	-12.9872	1.8298	-17.4523	1.8298	-23.4915	1.8298	-28.0181	1.8298	-28.1964
1.8289	0.570461	1.8289	-1.03767	1.8289	-7.50491	1.8289	-14.3184	1.8289	-18.5086	1.8289	-23.9956	1.8289	-28.344	1.8289	-30.8165
1.82801	0.281145	1.82801	-0.654986	1.82801	-7.22482	1.82801	-13.4313	1.82801	-18.0565	1.82801	-24.059	1.82801	-28.7467	1.82801	-31.0175
1.82711	0.511787	1.82711	-0.0406587	1.82711	-7.8297	1.82711	-14.8012	1.82711	-19.3565	1.82711	-26.0176	1.82711	-29.632	1.82711	-31.2255
1.82622	0.186551	1.82622	-0.23993	1.82622	-7.49575	1.82622	-14.0057	1.82622	-18.9097	1.82622	-23.5626	1.82622	-30.4335	1.82622	-30.2691
1.82532	-0.0260451	1.82532	-0.4675	1.82532	-7.17648	1.82532	-14.1452	1.82532	-18.7223	1.82532	-24.5555	1.82532	-29.3717	1.82532	-31.9379
1.82443	-0.0444622	1.82443	-0.254765	1.82443	-7.51942	1.82443	-14.7903	1.82443	-18.9163	1.82443	-25.2995	1.82443	-29.36	1.82443	-32.0254
1.82354	-0.0453309	1.82354	-0.251933	1.82354	-8.06327	1.82354	-14.5827	1.82354	-19.633	1.82354	-25.9639	1.82354	-31.4694	1.82354	-32.2661
1.82265	0.429225	1.82265	-0.106171	1.82265	-7.12258	1.82265	-14.1146	1.82265	-19.9808	1.82265	-25.7055	1.82265	-30.1405	1.82265	-31.802
1.82176	-0.309546	1.82176	-0.770209	1.82176	-8.24995	1.82176	-14.3033	1.82176	-19.8784	1.82176	-25.4026	1.82176	-32.3742	1.82176	-32.3811
1.82087	0.864041	1.82087	-0.343616	1.82087	-7.69968	1.82087	-15.3152	1.82087	-20.2495	1.82087	-26.6333	1.82087	-31.6153	1.82087	-32.6298
1.81998	-0.708232	1.81998	-1.81578	1.81998	-8.90869	1.81998	-15.7362	1.81998	-21.9812	1.81998	-27.8861	1.81998	-33.6628	1.81998	-33.6472
1.8191	-0.33353	1.8191	-0.703128	1.8191	-8.39023	1.8191	-14.812	1.8191	-21.729	1.8191	-27.8368	1.8191	-32.8401	1.8191	-34.0705
1.81821	-0.645331	1.81821	-1.30403	1.81821	-8.88928	1.81821	-15.6654	1.81821	-21.6327	1.81821	-26.8288	1.81821	-32.8995	1.81821	-34.5471
1.81733	-0.0160518	1.81733	-1.15097	1.81733	-8.49325	1.81733	-15.8941	1.81733	-21.5384	1.81733	-27.1962	1.81733	-33.7708	1.81733	-34.5804
1.81644	-1.05769	1.81644	-1.89066	1.81644	-10.3509	1.81644	-15.9054	1.81644	-23.0153	1.81644	-30.0069	1.81644	-34.1781	1.81644	-36.8183
1.81556	0.672234	1.81556	0.0243605	1.81556	-9.62978	1.81556	-14.9673	1.81556	-21.4215	1.81556	-29.0961	1.81556	-33.0994	1.81556	-35.4384
1.81468	-0.278633	1.81468	-0.656734	1.81468	-8.75194	1.81468	-16.9561	1.81468	-21.6512	1.81468	-28.934	1.81468	-35.1861	1.81468	-35.6083
1.8138	-0.716255	1.8138	-1.44953	1.8138	-10.7403	1.8138	-17.7759	1.8138	-22.5791	1.8138	-30.0605	1.8138	-36.1909	1.8138	-37.5525
1.81292	0.139466	1.81292	-0.827299	1.81292	-9.156	1.81292	-17.6705	1.81292	-22.6254	1.81292	-28.8402	1.81292	-34.106	1.81292	-36.3456
1.81204	0	1.81204	-1.07832	1.81204	-10.3031	1.81204	-17.8066	1.81204	-23.5394	1.81204	-29.6448	1.81204	-35.0197	1.81204	-37.1994
1.81116	0.589299	1.81116	-0.136762	1.81116	-8.97077	1.81116	-16.8864	1.81116	-21.731	1.81116	-29.8767	1.81116	-34.36	1.81116	-35.9511
1.81029	-1.58062	1.81029	-0.621098	1.81029	-10.0746	1.81029	-17.185	1.81029	-24.0543	1.81029	-29.9268	1.81029	-36.0937	1.81029	-38.4497
1.80941	-1.40476	1.80941	-0.586512	1.80941	-8.83527	1.80941	-16.5178	1.80941	-23.9114	1.80941	-31.3379	1.80941	-36.3978	1.80941	-36.8125
1.80854	-1.06916	1.80854	-1.70996	1.80854	-11.2766	1.80854	-18.7086	1.80854	-23.1217	1.80854	-30.9834	1.80854	-36.5544	1.80854	-38.2804
1.80766	-1.33396	1.80766	-1.92991	1.80766	-9.84942	1.80766	-17.7085	1.80766	-24.3662	1.80766	-31.8291	1.80766	-35.6269	1.80766	-37.9853
1.80679	-1.94209	1.80679	-0.753255	1.80679	-10.4918	1.80679	-20.424	1.80679	-24.8572	1.80679	-31.1124	1.80679	-38.2217	1.80679	-38.689
1.80592	0.507896	1.80592	0.310943	1.80592	-9.32705	1.80592	-17.5496	1.80592	-22.1739	1.80592	-31.3166	1.80592	-36.8141	1.80592	-38.1121
1.80505	-0.0608874	1.80505	-1.74884	1.80505	-11.1857	1.80505	-17.9272	1.80505	-24.6333	1.80505	-32.7151	1.80505	-38.5071	1.80505	-38.9832
1.80418	-0.496984	1.80418	-1.28358	1.80418	-9.92891	1.80418	-17.3717	1.80418	-22.9826	1.80418	-34.1822	1.80418	-35.6619	1.80418	-39.2779
1.80331	-0.379691	1.80331	-0.412584	1.80331	-8.95243	1.80331	-17.5211	1.80331	-23.2316	1.80331	-32.2751	1.80331	-37.3946	1.80331	-37.8328
1.80244	-1.09173	1.80244	-1.25521	1.80244	-9.30102	1.80244	-17.6733	1.80244	-25.1164	1.80244	-31.6843	1.80244	-37.8289	1.80244	-39.1112
1.80157	0.259425	1.80157	-1.41336	1.80157	-10.5262	1.80157	-19.0452	1.80157	-25.2901	1.80157	-33.37	1.80157	-40.0349	1.80157	-41.2914
1.80071	0.0954903	1.80071	-1.43649	1.80071	-8.6206	1.80071	-16.4378	1.80071	-23.0073	1.80071	-30.5318	1.80071	-35.6255	1.80071	-38.5775
1.79984	-1.29584	1.79984	-1.44599	1.79984	-9.6788	1.79984	-19.514	1.79984	-26.6901	1.79984	-33.9074	1.79984	-41.3167	1.79984	-43.577
1.79898	-0.209921	1.79898	-2.16167	1.79898	-11.9973	1.79898	-21.6941	1.79898	-24.9265	1.79898	-35.2568	1.79898	-42.242	1.79898	-43.9075
1.79811	0.140312	1.79811	-1.78906	1.79811	-10.4675	1.79811	-18.5666	1.79811	-26.2484	1.79811	-35.7891	1.79811	-40.5244	1.79811	-40.5014
1.79725	2.174	1.79725	1.67287	1.79725	-8.74459	1.79725	-17.0378	1.79725	-22.7936	1.79725	-31.1204	1.79725	-36.1043	1.79725	-39.6979
1.79639	-3.15965	1.79639	-1.48654	1.79639	-10.8775	1.79639	-20.0884	1.79639	-24.8119	1.79639	-36.6717	1.79639	-42.0667	1.79639	-42.6852
1.79553	-1.01161	1.79553	-1.30002	1.79553	-13.2221	1.79553	-19.3616	1.79553	-26.7185	1.79553	-36.3513	1.79553	-41.327	1.79553	-46.6711
1.79467	-3.1936	1.79467	-2.96816	1.79467	-12.5634	1.79467	-21.1959	1.79467	-29.5101	1.79467	-36.9676	1.79467	-43.7729	1.79467	-43.7363
1.79381	0.36609	1.79381	-0.76465	1.79381	-9.86578	1.79381	-21.024	1.79381	-28.0579	1.79381	-37.0382	1.79381	-42.7612	1.79381	-44.0071
1.79296	-0.693225	1.79296	-1.37965	1.79296	-11.5849	1.79296	-21.5576	1.79296	-29.5217	1.79296	-37.3255	1.79296	-41.0467	1.79296	-44.9249
1.7921	0.175074	1.7921	-2.03071	1.7921	-10.8361	1.7921	-19.0477	1.7921	-27.7153	1.7921	-34.39	1.7921	-42.6184	1.7921	-43.3245
1.79124	2.22182	1.79124	1.52511	1.79124	-10.1076	1.79124	-19.2008	1.79124	-26.7018	1.79124	-34.392	1.79124	-42.7925	1.79124	-45.0725
1.79039	0.0456152	1.79039	-2.82014	1.79039	-12.3192	1.79039	-20.37	1.79039	-25.972	1.79039	-36.1918	1.79039	-43.8024	1.79039	-45.4036
1.78954	1.59038	1.78954	0.384211	1.78954	-11.3106	1.78954	-19.4651	1.78954	-29.705	1.78954	-37.514	1.78954	-44.4219	1.78954	-45.3108
1.78868	0.250283	1.78868	-2.34071	1.78868	-12.2816	1.78868	-22.2751	1.78868	-28.7641	1.78868	-39.0076	1.78868	-45.1966	1.78868	-45.3305
1.78783	-0.411225	1.78783	-0.465117	1.78783	-11.6671	1.78783	-21.9607	1.78783	-28.9658	1.78783	-39.4034	1.78783	-42.8996	1.78783	-46.5037
1.78698	-0.707946	1.78698	-1.4821	1.78698	-12.8467	1.78698	-21.7099	1.78698	-29.1395	1.78698	-37.0355	1.78698	-43.8659	1.78698	-43.1958
1.78613	-1.96356	1.78613	-0.358019	1.78613	-12.822	1.78613	-21.5893	1.78613	-29.7315	1.78613	-37.2873	1.78613	-48.1054	1.78613	-46.8476
1.78528	-1.41703	1.78528	-2.32098	1.78528	-11.2565	1.78528	-19.7257	1.78528	-30.0364	1.78528	-39.155	1.78528	-46.7643	1.78528	-47.295
1.78443	-0.0391109	1.78443	-2.17475	1.78443	-10.9049	1.78443	-21.9985	1.78443	-31.2076	1.78443	-40.0138	1.78443	-46.3935	1.78443	-47.9403
1.78358	-2.10869	1.78358	-2.1637	1.78358	-14.7159	1.78358	-24.2039	1.78358	-32.3464	1.78358	-44.0074	1.78358	-47.1047	1.78358	-51.9237
1.78274	-0.400374	1.78274	-1.68733	1.78274	-11.3937	1.78274	-22.6269	1.78274	-32.4913	1.78274	-36.4409	1.78274	-46.7279	1.78274	-48.116
1.7819	1.786	1.7819	-1.5764	1.7819	-13.6167	1.7819	-22.8436	1.7819	-30.0207	1.7819	-34.9423	1.7819	-46.1984	1.7819	-47.3615
1.78105	0.163243	1.78105	-2.10963	1.78105	-12.6824	1.78105	-22.7079	1.78105	-28.4225	1.78105	-36.9472	1.78105	-46.8205	1.78105	-49.0801
1.78021	-0.0706464	1.78021	-0.450181	1.78021	-14.0905	1.78021	-22.8106	1.78021	-30.9693	1.78021	-42.8564	1.78021	-46.0098	1.78021	-48.4269
1.77936	0.413843	1.77936	0.672799	1.77936	-9.93054	1.77936	-18.3493	1.77936	-30.0963	1.77936	-36.4236	1.77936	-44.7663	1.77936	-45.2779
1.77852	0.708419	1.77852	-0.243643	1.77852	-10.4103	1.77852	-21.307	1.77852	-28.5931	1.77852	-38.5344	1.77852	-43.6922	1.77852	-46.8016
1.77768	-2.1953	1.77768	-1.93139	1.77768	-13.6314	1.77768	-24.9858	1.77768	-31.0168	1.77768	-40.6856	1.77768	-47.869	1.77768	-46.2352
1.77684	-0.273519	1.77684	-2.66231	1.77684	-14.9127	1.77684	-23.3083	1.77684	-32.9679	1.77684	-42.2378	1.77684	-45.4955	1.77684	-49.6024
1.776	-1.64387	1.776	1.13687e-13	1.776	-10.6857	1.776	-22.1431	1.776	-29.0729	1.776	-41.0566	1.776	-45.4231	1.776	-50.4787
1.77516	0.589081	1.77516	-1.60208	1.77516	-15.537	1.77516	-23.925	1.77516	-31.7738	1.77516	-43.7833	1.77516	-51.6931	1.77516	-49.812
1.77433	2.97119	1.77433	-1.8737	1.77433	-9.63714	1.77433	-22.0475	1.77433	-29.9391	1.77433	-41.5317	1.77433	-43.258	1.77433	-45.489
1.77349	-1.69862	1.77349	-2.31447	1.77349	-10.9423	1.77349	-24.7374	1.77349	-28.1787	1.77349	-40.2966	1.77349	-51.1255	1.77349	-48.5122
1.77265	-0.531311	1.77265	-2.34924	1.77265	-13.7616	1.77265	-23.7569	1.77265	-29.9824	1.77265	-39.4229	1.77265	-47.5403	1.77265	-47.976
1.77182	-1.77992	1.77182	-3.70143	1.77182	-13.9074	1.77182	-23.1907	1.77182	-33.2448	1.77182	-41.5264	1.77182	-50.7744	1.77182	-51.475
1.77099	-2.52481	1.77099	-3.6091	1.77099	-14.6123	1.77099	-24.4093	1.77099	-31.186	1.77099	-41.9787	1.77099	-47.9075	1.77099	-48.3318
1.77016	2.99424	1.77016	0.932097	1.77016	-12.7291	1.77016	-19.6886	1.77016	-27.6937	1.77016	-39.6669	1.77016	-44.0188	1.77016	-46.0344
1.76932	-2.04331	1.76932	-1.30611	1.76932	-14.3837	1.76932	-24.063	1.76932	-30.638	1.76932	-40.0386	1.76932	-50.7242	1.76932	-49.4644
1.76849	-5.25059	1.76849	-0.828505	1.76849	-14.8081	1.76849	-23.5153	1.76849	-29.8567	1.76849	-41.4387	1.76849	-48.3306	1.76849	-47.3195
1.76766	-1.0874	1.76766	-1.98026	1.76766	-11.1226	1.76766	-23.3149	1.76766	-28.6081	1.76766	-40.5543	1.76766	-49.1515	1.76766	-49.8954
1.76683	-2.48332	1.76683	-0.646179	1.76683	-16.6742	1.76683	-22.8771	1.76683	-31.3821	1.76683	-41.5707	1.76683	-48.5647	1.76683	-51.3483
1.76601	-0.581022	1.76601	-2.99328	1.76601	-17.1311	1.76601	-23.4424	1.76601	-31.7691	1.76601	-40.0572	1.76601	-50.1191	1.76601	-50.4492
1.76518	-1.57559	1.76518	0.0495417	1.76518	-11.1612	1.76518	-23.8828	1.76518	-30.079	1.76518	-39.4358	1.76518	-45.5278	1.76518	-48.1504
1.76435	-0.932887	1.76435	0.0332557	1.76435	-13.5761	1.76435	-23.5554	1.76435	-32.1921	1.76435	-42.9495	1.76435	-50.2085	1.76435	-52.0047
1.76353	0.527621	1.76353	1.79739	1.76353	-11.36	1.76353	-21.8331	1.76353	-26.3505	1.76353	-38.8677	1.76353	-44.2451	1.76353	-48.3047
1.7627	0.500445	1.7627	-0.730612	1.7627	-10.9275	1.7627	-25.3777	1.7627	-30.8056	1.7627	-37.8487	1.7627	-47.2578	1.7627	-48.8977
1.76188	-5.30783	1.76188	-2.19643	1.76188	-11.2313	1.76188	-24.6817	1.76188	-33.5046	1.76188	-41.4724	1.76188	-48.442	1.76188	-49.0516
1.76106	-1.81587	1.76106	-2.61243	1.76106	-14.7493	1.76106	-20.2418	1.76106	-33.7716	1.76106	-43.3054	1.76106	-53.4602	1.76106	-47.2581
1.76023	2.56178	1.76023	1.58007	1.76023	-13.179	1.76023	-23.5443	1.76023	-29.939	1.76023	-39.8291	1.76023	-46.2251	1.76023	-48.903
1.75942	-1.38489	1.75942	-2.26138	1.75942	-11.0887	1.75942	-23.484	1.75942	-31.9893	1.75942	-36.2043	1.75942	-48.4786	1.75942	-48.4383
1.75859	-2.99486	1.75859	0.541365	1.75859	-15.0589	1.75859	-25.0194	1.75859	-30.9519	1.75859	-41.1354	1.75859	-50.7845	1.75859	-52.5886
1.75777	-5.54743	1.75777	-6.91098	1.75777	-16.322	1.75777	-30.6955	1.75777	-38.9508	1.75777	-45.2875	1.75777	-56.4244	1.75777	-58.4251
1.75696	2.08735	1.75696	0.101747	1.75696	-10.7227	1.75696	-21.6719	1.75696	-29.5591	1.75696	-42.7079	1.75696	-46.1037	1.75696	-52.729
1.75614	-1.14661	1.75614	-1.26254	1.75614	-11.1159	1.75614	-20.1092	1.75614	-28.0615	1.75614	-37.8228	1.75614	-49.8509	1.75614	-49.2962
1.75532	-0.275773	1.75532	-2.26501	1.75532	-17.1273	1.75532	-26.6328	1.75532	-33.3658	1.75532	-44.2316	1.75532	-49.1384	1.75532	-56.0458
1.75451	0.545862	1.75451	-1.9902	1.75451	-12.6446	1.75451	-22.84	1.75451	-28.7942	1.75451	-43.742	1.75451	-51.0826	1.75451	-51.9768
1.75369	-0.282744	1.75369	-0.311311	1.75369	-13.1548	1.75369	-24.9463	1.75369	-31.9779	1.75369	-40.4603	1.75369	-44.6763	1.75369	-51.9253
1.75288	-3.64524	1.75288	-4.59831	1.75288	-12.8361	1.75288	-26.3081	1.75288	-37.0929	1.75288	-42.1798	1.75288	-53.4092	1.75288	-54.0898
1.75207	-1.17308	1.75207	-3.45251	1.75207	-12.8112	1.75207	-20.9575	1.75207	-33.3514	1.75207	-41.1533	1.75207	-48.5109	1.75207	-54.3105
1.75125	-1.81407	1.75125	-1.11892	1.75125	-13.4487	1.75125	-22.6732	1.75125	-34.4906	1.75125	-45.0733	1.75125	-50.174	1.75125	-57.1011
1.75044	-2.26121	1.75044	-1.2208	1.75044	-14.5377	1.75044	-26.9532	1.75044	-34.7875	1.75044	-44.5478	1.75044	-50.1569	1.75044	-57.4945
1.74963	-0.273973	1.74963	-0.0704598	1.74963	-13.3531	1.74963	-24.6201	1.74963	-32.7902	1.74963	-44.6866	1.74963	-53.6675	1.74963	-54.7443
1.74882	-2.26076	1.74882	-1.35936	1.74882	-14.121	1.74882	-27.3307	1.74882	-34.1176	1.74882	-46.5976	1.74882	-55.3991	1.74882	-59.5966
1.74801	-1.94115	1.74801	-5.41428	1.74801	-12.9657	1.74801	-25.5763	1.74801	-36.0841	1.74801	-46.1296	1.74801	-55.1097	1.74801	-57.6472
1.74721	-5.7265	1.74721	-4.26277	1.74721	-17.8236	1.74721	-28.5055	1.74721	-39.9451	1.74721	-47.4537	1.74721	-61.4414	1.74721	-59.4588
1.7464	0.0695169	1.7464	-0.74893	1.7464	-14.3575	1.7464	-25.3116	1.7464	-33.4223	1.7464	-46.6426	1.7464	-52.1624	1.7464	-54.7728
1.74559	-1.06542	1.74559	1.60239	1.74559	-15.7801	1.74559	-24.5533	1.74559	-35.4286	1.74559	-45.4871	1.74559	-56.9424	1.74559	-57.0034
1.74479	-3.96732	1.74479	-5.13861	1.74479	-18.3766	1.74479	-26.8402	1.74479	-35.6583	1.74479	-50.627	1.74479	-58.6314	1.74479	-62.8589
1.74398	-1.66008	1.74398	-0.322465	1.74398	-13.036	1.74398	-28.8106	1.74398	-35.3336	1.74398	-47.7979	1.74398	-56.0018	1.74398	-55.7978
1.74318	0.227651	1.74318	4.71085	1.74318	-9.62759	1.74318	-22.5942	1.74318	-32.0996	1.74318	-44.027	1.74318	-55.4534	1.74318	-55.0134
1.74238	0	1.74238	0.797684	1.74238	-13.2213	1.74238	-25.5058	1.74238	-33.5007	1.74238	-45.1985	1.74238	-53.8165	1.74238	-49.5271
1.74158	-0.486093	1.74158	-1.92132	1.74158	-11.2696	1.74158	-25.7313	1.74158	-34.953	1.74158	-45.7309	1.74158	-54.1031	1.74158	-57.1316
1.74077	-1.23003	1.74077	0.811962	1.74077	-15.4292	1.74077	-26.6237	1.74077	-35.468	1.74077	-44.3251	1.74077	-56.8458	1.74077	-55.2461
1.73997	-1.62257	1.73997	-1.55942	1.73997	-19.6637	1.73997	-28.2835	1.73997	-35.3767	1.73997	-48.1213	1.73997	-55.4864	1.73997	-57.237
1.73917	-3.22726	1.73917	-3.13274	1.73917	-15.6714	1.73917	-29.2931	1.73917	-36.7492	1.73917	-48.9956	1.73917	-55.7288	1.73917	-61.4912
1.73838	-3.77403	1.73838	-3.55585	1.73838	-12.7481	1.73838	-26.6582	1.73838	-39.3589	1.73838	-54.1014	1.73838	-59.8037	1.73838	-64.3506
1.73758	-6.39254	1.73758	-2.37993	1.73758	-15.1014	1.73758	-28.7404	1.73758	-41.7983	1.73758	-48.6662	1.73758	-62.0614	1.73758	-68.2659
1.73678	-0.332104	1.73678	-3.61553	1.73678	-15.9658	1.73678	-27.3893	1.73678	-37.8294	1.73678	-50.554	1.73678	-59.0541	1.73678	-64.8825
1.73599	-0.0918021	1.73599	3.02081	1.73599	-11.9742	1.73599	-25.6959	1.73599	-35.8685	1.73599	-50.1974	1.73599	-57.0399	1.73599	-60.1397
1.73519	-3.14009	1.73519	-5.8891	1.73519	-16.2621	1.73519	-28.5418	1.73519	-39.7514	1.73519	-54.2492	1.73519	-61.1142	1.73519	-66.0042
1.7344	-2.10009	1.7344	-3.3508	1.7344	-17.0848	1.7344	-33.3512	1.7344	-43.1124	1.7344	-54.7221	1.7344	-61.6108	1.7344	-65.7217
1.7336	1.34011	1.7336	2.56909	1.7336	-14.5284	1.7336	-28.8352	1.7336	-34.4346	1.7336	-51.161	1.7336	-58.0174	1.7336	-66.1333
1.73281	-3.1244	1.73281	-1.22125	1.73281	-16.0702	1.73281	-31.2228	1.73281	-36.0943	1.73281	-54.5597	1.73281	-61.2704	1.73281	-64.7545
1.73202	-2.73341	1.73202	-3.32134	1.73202	-22.7976	1.73202	-29.3043	1.73202	-40.153	1.73202	-55.6982	1.73202	-63.0314	1.73202	-66.5868
1.73123	-3.57826	1.73123	-4.451	1.73123	-17.6353	1.73123	-32.2438	1.73123	-41.8929	1.73123	-51.4921	1.73123	-63.6455	1.73123	-65.1832
1.73044	3.42996	1.73044	0.814819	1.73044	-13.1336	1.73044	-25.909	1.73044	-34.0455	1.73044	-51.2318	1.73044	-60.9359	1.73044	-65.0433
1.72965	-1.8971	1.72965	-6.79325	1.72965	-17.5418	1.72965	-28.9594	1.72965	-41.2242	1.72965	-56.6416	1.72965	-67.3849	1.72965	-65.2275
1.72886	-0.0367985	1.72886	-0.0737327	1.72886	-18.4287	1.72886	-33.6664	1.72886	-40.4122	1.72886	-56.6665	1.72886	-65.1565	1.72886	-70.6189
1.72807	-0.018357	1.72807	-2.81916	1.72807	-17.0218	1.72807	-31.1254	1.72807	-40.9805	1.72807	-53.5948	1.72807	-64.1021	1.72807	-65.7762
1.72729	-2.53132	1.72729	-3.53642	1.72729	-16.9694	1.72729	-32.7897	1.72729	-45.9914	1.72729	-58.1868	1.72729	-66.4891	1.72729	-68.749
1.7265	-1.5403	1.7265	-1.42266	1.7265	-16.6205	1.7265	-31.7638	1.7265	-42.5395	1.7265	-60.4932	1.7265	-63.6607	1.7265	-74.4975
1.72572	-4.49371	1.72572	-1.76645	1.72572	-14.0799	1.72572	-28.9324	1.72572	-42.0889	1.72572	-51.9596	1.72572	-67.3083	1.72572	-69.1526
1.72493	-1.78067	1.72493	-1.80641	1.72493	-20.7826	1.72493	-35.3065	1.72493	-44.0251	1.72493	-59.8622	1.72493	-65.9778	1.72493	-69.6333
1.72415	1.1734	1.72415	1.28481	1.72415	-15.4668	1.72415	-35.3511	1.72415	-42.9055	1.72415	-57.8651	1.72415	-69.0422	1.72415	-72.2805
1.72337	-1.13687e-13	1.72337	3.50165	1.72337	-18.7309	1.72337	-30.478	1.72337	-41.7565	1.72337	-54.9153	1.72337	-68.4589	1.72337	-71.0927
1.72259	0.287822	1.72259	2.46971	1.72259	-18.9498	1.72259	-29.224	1.72259	-42.9212	1.72259	-60.2317	1.72259	-69.2212	1.72259	-74.0114
1.7218	-4.25293	1.7218	-4.18441	1.7218	-20.4392	1.7218	-32.8504	1.7218	-45.6983	1.7218	-59.6639	1.7218	-73.8186	1.7218	-76.0598
1.72102	-2.83545	1.72102	-4.31972	1.72102	-19.6049	1.72102	-32.6539	1.72102	-47.479	1.72102	-63.8332	1.72102	-70.7321	1.72102	-78.0671
1.72025	0.843887	1.72025	-0.248536	1.72025	-16.2187	1.72025	-32.2259	1.72025	-44.7911	1.72025	-58.2775	1.72025	-70.133	1.72025	-77.2693
1.71947	0.844032	1.71947	-0.191554	1.71947	-13.9841	1.71947	-26.5909	1.71947	-41.7923	1.71947	-57.4275	1.71947	-73.9394	1.71947	-71.7029
1.71869	0.77194	1.71869	-0.776067	1.71869	-18.4226	1.71869	-32.7429	1.71869	-42.717	1.71869	-61.0242	1.71869	-75.856	1.71869	-78.2499
1.71791	-1.04695	1.71791	-2.75168	1.71791	-20.4766	1.71791	-33.245	1.71791	-48.5769	1.71791	-67.8517	1.71791	-75.2989	1.71791	-84.7376
1.71714	-0.968531	1.71714	0.121076	1.71714	-17.9879	1.71714	-30.909	1.71714	-43.4481	1.71714	-62.808	1.71714	-73.5188	1.71714	-80.4597
1.71636	-1.12922	1.71636	0.879914	1.71636	-20.8787	1.71636	-33.8315	1.71636	-48.8167	1.71636	-60.854	1.71636	-78.3423	1.71636	-78.3117
1.71559	0.28709	1.71559	0.604637	1.71559	-20.8177	1.71559	-37.4578	1.71559	-48.2736	1.71559	-65.8759	1.71559	-78.9078	1.71559	-83.8901
1.71481	-0.385915	1.71481	3.1815	1.71481	-16.2379	1.71481	-34.6024	1.71481	-46.6806	1.71481	-61.1689	1.71481	-75.4612	1.71481	-82.227
1.71404	-2.27465	1.71404	-1.68395	1.71404	-18.7977	1.71404	-36.6483	1.71404	-47.9563	1.71404	-63.5963	1.71404	-80.1834	1.71404	-80.2715
1.71327	-1.53551	1.71327	-1.25452	1.71327	-20.2426	1.71327	-34.0057	1.71327	-48.3305	1.71327	-67.228	1.71327	-77.8662	1.71327	-81.2234
1.7125	-2.64373	1.7125	1.31551	1.7125	-19.5774	1.7125	-36.9734	1.7125	-51.5097	1.7125	-65.1581	1.7125	-77.3392	1.7125	-83.6376
1.71173	0.769235	1.71173	0.558825	1.71173	-20.1205	1.71173	-33.9381	1.71173	-47.7525	1.71173	-65.4273	1.71173	-78.7098	1.71173	-82.3417
1.71096	-1.87661	1.71096	-1.73661	1.71096	-18.2803	1.71096	-34.7154	1.71096	-45.1306	1.71096	-66.5304	1.71096	-77.2517	1.71096	-85.6454
1.71019	-3.62577	1.71019	-0.6408	1.71019	-18.5872	1.71019	-34.9188	1.71019	-49.5554	1.71019	-65.5538	1.71019	-80.6277	1.71019	-84.0466
1.70942	-1.1389	1.70942	0.177124	1.70942	-17.1214	1.70942	-36.2884	1.70942	-45.7681	1.70942	-64.7117	1.70942	-75.498	1.70942	-84.1376
1.70865	-0.22851	1.70865	0.642667	1.70865	-17.0111	1.70865	-31.8188	1.70865	-46.0468	1.70865	-62.6415	1.70865	-76.0252	1.70865	-80.3882
1.70789	-0.503046	1.70789	1.54258	1.70789	-18.7979	1.70789	-33.4648	1.70789	-49.271	1.70789	-64.1378	1.70789	-76.0973	1.70789	-83.2743
1.70712	-3.75859	1.70712	-2.95489	1.70712	-21.4817	1.70712	-37.9081	1.70712	-50.036	1.70712	-64.4652	1.70712	-78.4664	1.70712	-79.4182
1.70636	-1.2984	1.70636	-1.275	1.70636	-17.3561	1.70636	-35.0305	1.70636	-48.6347	1.70636	-59.7386	1.70636	-75.8962	1.70636	-78.0616
1.70559	-1.60744	1.70559	-1.74939	1.70559	-18.1795	1.70559	-31.4931	1.70559	-47.8911	1.70559	-62.7847	1.70559	-74.737	1.70559	-76.7186
1.70483	-1.11576	1.70483	0.838363	1.70483	-18.3122	1.70483	-33.1123	1.70483	-47.1489	1.70483	-62.9853	1.70483	-74.2145	1.70483	-76.5392
1.70407	-2.78608	1.70407	-1.98268	1.70407	-17.5329	1.70407	-33.9219	1.70407	-46.9044	1.70407	-63.0042	1.70407	-75.1936	1.70407	-77.7866
1.70331	0.426207	1.70331	-1.9851	1.70331	-17.4423	1.70331	-33.4372	1.70331	-44.2785	1.70331	-61.1944	1.70331	-74.1524	1.70331	-79.5789
1.70255	-1.26697	1.70255	-1.25555	1.70255	-17.8285	1.70255	-33.4295	1.70255	-46.7833	1.70255	-60.3889	1.70255	-76.156	1.70255	-81.4877
1.70179	-0.758721	1.70179	-2.85892	1.70179	-19.0835	1.70179	-33.3318	1.70179	-49.3646	1.70179	-63.5231	1.70179	-78.9466	1.70179	-84.74
1.70103	-1.36411	1.70103	-2.14644	1.70103	-19.4823	1.70103	-36.2262	1.70103	-46.9084	1.70103	-63.4586	1.70103	-76.5892	1.70103	-83.2148
1.70027	-1.45932	1.70027	0.233307	1.70027	-18.4331	1.70027	-32.2669	1.70027	-45.3879	1.70027	-61.0297	1.70027	-76.6029	1.70027	-77.6257
1.69951	-1.37881	1.69951	-1.52661	1.69951	-18.113	1.69951	-32.6865	1.69951	-45.9014	1.69951	-60.5241	1.69951	-70.4068	1.69951	-75.7501
1.69876	0.391112	1.69876	0.196741	1.69876	-17.4231	1.69876	-30.8071	1.69876	-43.8664	1.69876	-57.3241	1.69876	-68.3234	1.69876	-70.7678
1.698	-2.07525	1.698	-2.74736	1.698	-19.4994	1.698	-32.623	1.698	-45.6828	1.698	-58.9247	1.698	-67.965	1.698	-68.6849
1.69724	-0.279169	1.69724	-1.96717	1.69724	-17.4279	1.69724	-30.9615	1.69724	-42.9437	1.69724	-56.2328	1.69724	-65.3323	1.69724	-66.5772
1.69649	-2.61724	1.69649	-1.58299	1.69649	-17.3736	1.69649	-32.1544	1.69649	-42.232	1.69649	-54.8327	1.69649	-63.6868	1.69649	-65.5912
1.69574	-1.92723	1.69574	-0.102145	1.69574	-16.1435	1.69574	-30.08	1.69574	-41.9854	1.69574	-54.9792	1.69574	-63.0691	1.69574	-64.3242
1.69498	-1.21349	1.69498	-1.63272	1.69498	-16.7042	1.69498	-30.2821	1.69498	-40.455	1.69498	-53.3294	1.69498	-61.5663	1.69498	-64.2461
1.69423	2.06326	1.69423	0.680275	1.69423	-14.1027	1.69423	-28.1006	1.69423	-39.0556	1.69423	-50.6833	1.69423	-61.4929	1.69423	-62.9364
1.69348	-3.05399	1.69348	-1.81633	1.69348	-16.4084	1.69348	-28.9383	1.69348	-41.0957	1.69348	-52.7885	1.69348	-62.5549	1.69348	-64.0218
1.69273	-1.56078	1.69273	-1.08676	1.69273	-16.0118	1.69273	-29.3304	1.69273	-40.9355	1.69273	-54.392	1.69273	-62.1583	1.69273	-65.0093
1.69198	-1.82785	1.69198	-0.619347	1.69198	-15.3609	1.69198	-29.0827	1.69198	-40.6618	1.69198	-53.6404	1.69198	-62.1767	1.69198	-64.6909
1.69123	-0.907571	1.69123	-0.842842	1.69123	-16.6421	1.69123	-28.666	1.69123	-39.416	1.69123	-52.1412	1.69123	-62.3089	1.69123	-64.765
1.69048	-0.55549	1.69048	-0.38379	1.69048	-15.3016	1.69048	-29.0219	1.69048	-39.9309	1.69048	-52.5461	1.69048	-62.0756	1.69048	-65.1778
1.68974	-1.50944	1.68974	-1.44413	1.68974	-15.4421	1.68974	-28.5509	1.68974	-40.7266	1.68974	-52.6111	1.68974	-64.3709	1.68974	-66.1707
1.68899	-0.839986	1.68899	-1.22372	1.68899	-16.0257	1.68899	-28.5856	1.68899	-40.2454	1.68899	-53.4033	1.68899	-62.3787	1.68899	-66.5356
1.68825	0.976196	1.68825	-0.327517	1.68825	-13.7089	1.68825	-27.5773	1.68825	-38.6364	1.68825	-51.3049	1.68825	-62.287	1.68825	-65.8339
1.6875	-1.00488	1.6875	-0.338764	1.6875	-16.0499	1.6875	-29.0726	1.6875	-40.5034	1.6875	-52.854	1.6875	-63.1119	1.6875	-66.9252
1.68675	0.219416	1.68675	0.433059	1.68675	-14.997	1.68675	-28.3462	1.68675	-39.9323	1.68675	-52.6852	1.68675	-63.3306	1.68675	-67.0569
1.68601	-0.2135	1.68601	-0.613134	1.68601	-15.3998	1.68601	-28.9063	1.68601	-40.3247	1.68601	-53.4421	1.68601	-64.5468	1.68601	-69.2655
1.68527	0.1493	1.68527	0.119843	1.68527	-15.7685	1.68527	-29.227	1.68527	-40.0198	1.68527	-53.2538	1.68527	-65.3457	1.68527	-69.8772
1.68453	0.513534	1.68453	0.165841	1.68453	-15.5635	1.68453	-28.9103	1.68453	-40.4778	1.68453	-53.896	1.68453	-65.7464	1.68453	-70.6825
1.68379	-0.219088	1.68379	-0.387724	1.68379	-15.9612	1.68379	-29.0683	1.68379	-40.8782	1.68379	-55.2827	1.68379	-66.7839	1.68379	-71.2816
1.68305	-1.333	1.68305	-1.04735	1.68305	-15.7427	1.68305	-30.1885	1.68305	-41.3692	1.68305	-55.148	1.68305	-68.1459	1.68305	-73.1358
1.68231	0.376117	1.68231	-1.01123	1.68231	-16.2238	1.68231	-29.5857	1.68231	-42.5069	1.68231	-55.9981	1.68231	-68.5685	1.68231	-73.5129
1.68157	-0.857124	1.68157	-0.980341	1.68157	-16.5528	1.68157	-29.8654	1.68157	-42.2964	1.68157	-56.0947	1.68157	-69.143	1.68157	-73.5241
1.68083	-0.913248	1.68083	-0.836037	1.68083	-16.3987	1.68083	-30.8591	1.68083	-42.4618	1.68083	-56.5889	1.68083	-69.3147	1.68083	-73.72
1.68009	-0.694626	1.68009	-0.754836	1.68009	-16.9793	1.68009	-30.072	1.68009	-42.235	1.68009	-56.8802	1.68009	-69.5855	1.68009	-72.797
1.67935	-0.116234	1.67935	0.0111771	1.67935	-16.1737	1.67935	-30.6686	1.67935	-42.3428	1.67935	-56.6132	1.67935	-69.6257	1.67935	-73.0329
1.67862	-0.444808	1.67862	-0.870822	1.67862	-16.1054	1.67862	-31.0487	1.67862	-42.9817	1.67862	-57.5245	1.67862	-68.9904	1.67862	-73.9552
1.67788	-0.110469	1.67788	-0.596042	1.67788	-16.0264	1.67788	-30.8629	1.67788	-42.6907	1.67788	-57.4853	1.67788	-69.6872	1.67788	-74.0939
1.67715	-0.315108	1.67715	-0.554075	1.67715	-16.6274	1.67715	-31.55	1.67715	-43.4299	1.67715	-58.0933	1.67715	-70.1192	1.67715	-74.9459
1.67642	-1.0899	1.67642	-0.933833	1.67642	-16.9965	1.67642	-31.4408	1.67642	-43.5198	1.67642	-58.3772	1.67642	-71.1052	1.67642	-75.3353
1.67568	-0.525563	1.67568	-1.20281	1.67568	-16.4023	1.67568	-31.1182	1.67568	-43.3245	1.67568	-58.6309	1.67568	-70.9951	1.67568	-75.2037
1.67495	0.189378	1.67495	-0.284832	1.67495	-16.6383	1.67495	-30.9995	1.67495	-43.866	1.67495	-58.0684	1.67495	-70.4735	1.67495	-73.9389
1.67422	-0.496022	1.67422	-0.0900775	1.67422	-17.1614	1.67422	-32.3804	1.67422	-44.2689	1.67422	-58.7443	1.67422	-70.4993	1.67422	-74.1812
1.67349	-0.366062	1.67349	-0.118951	1.67349	-17.237	1.67349	-31.8084	1.67349	-44.1703	1.67349	-59.0569	1.67349	-70.676	1.67349	-73.627
1.67276	-1.24084	1.67276	-1.03186	1.67276	-18.3608	1.67276	-32.2786	1.67276	-45.214	1.67276	-59.3474	1.67276	-71.0323	1.67276	-73.7272
1.67203	-0.771124	1.67203	-0.684212	1.67203	-17.4901	1.67203	-32.0152	1.67203	-44.2056	1.67203	-59.0449	1.67203	-70.9016	1.67203	-74.516
1.6713	-0.423858	1.6713	-0.476854	1.6713	-17.3853	1.6713	-32.5508	1.6713	-45.0024	1.6713	-59.326	1.6713	-71.644	1.6713	-76.0303
1.67057	-0.598863	1.67057	-0.558661	1.67057	-17.5584	1.67057	-32.3447	1.67057	-45.491	1.67057	-60.224	1.67057	-72.9642	1.67057	-78.1706
1.66985	-0.362987	1.66985	-0.333969	1.66985	-17.1951	1.66985	-32.4648	1.66985	-45.3155	1.66985	-61.4122	1.66985	-74.812	1.66985	-80.709
1.66912	-0.372777	1.66912	-0.0407135	1.66912	-17.483	1.66912	-33.0157	1.66912	-45.3223	1.66912	-61.4048	1.66912	-76.023	1.66912	-82.5576
1.6684	-0.408084	1.6684	-0.418105	1.6684	-17.7222	1.6684	-32.9898	1.6684	-46.5307	1.6684	-62.4926	1.6684	-77.0854	1.6684	-83.2431
1.66767	-0.293426	1.66767	-0.512606	1.66767	-18.1962	1.66767	-33.0091	1.66767	-46.7464	1.66767	-62.4626	1.66767	-76.9964	1.66767	-82.8566
1.66695	-0.835823	1.66695	-0.503522	1.66695	-17.7019	1.66695	-33.6923	1.66695	-46.9737	1.66695	-62.9243	1.66695	-76.555	1.66695	-80.942
1.66622	-0.178992	1.66622	-0.435585	1.66622	-17.8032	1.66622	-33.5565	1.66622	-47.0587	1.66622	-62.4556	1.66622	-75.0705	1.66622	-78.6223
1.6655	-0.552064	1.6655	-0.505868	1.6655	-18.2814	1.6655	-34.0483	1.6655	-46.9382	1.6655	-62.1701	1.6655	-73.896	1.6655	-76.8239
1.66478	-0.305725	1.66478	-0.250418	1.66478	-17.8133	1.66478	-33.5403	1.66478	-46.2806	1.66478	-61.1588	1.66478	-72.8933	1.66478	-75.7314
1.66406	-0.107243	1.66406	-0.243954	1.66406	-17.4612	1.66406	-33.2447	1.66406	-45.9547	1.66406	-60.5465	1.66406	-72.6377	1.66406	-75.4952
1.66334	-0.974849	1.66334	-1.03376	1.66334	-18.266	1.66334	-33.8122	1.66334	-46.7225	1.66334	-61.4456	1.66334	-72.7975	1.66334	-76.2278
1.66262	-0.31711	1.66262	-0.12393	1.66262	-17.5164	1.66262	-33.2584	1.66262	-46.186	1.66262	-61.0179	1.66262	-73.0108	1.66262	-76.5793
1.6619	-0.820656	1.6619	-0.342337	1.6619	-18.4812	1.6619	-33.4272	1.6619	-46.2459	1.6619	-61.3028	1.6619	-73.9812	1.6619	-77.5726
1.66118	-1.23129	1.66118	-0.586972	1.66118	-18.0656	1.66118	-33.4682	1.66118	-46.6641	1.66118	-61.7753	1.66118	-74.9161	1.66118	-78.8639
1.66046	-0.873352	1.66046	-0.808861	1.66046	-18.0911	1.66046	-33.6826	1.66046	-46.9977	1.66046	-62.0873	1.66046	-75.6333	1.66046	-80.1656
1.65975	-1.20611	1.65975	-0.74413	1.65975	-18.344	1.65975	-34.0983	1.65975	-47.4432	1.65975	-63.3561	1.65975	-76.7543	1.65975	-81.6513
1.65903	-0.746253	1.65903	-0.736281	1.65903	-18.4626	1.65903	-34.1837	1.65903	-47.8048	1.65903	-63.6294	1.65903	-77.9037	1.65903	-82.8739
1.65832	-0.651897	1.65832	-0.369381	1.65832	-18.3457	1.65832	-34.4143	1.65832	-47.8357	1.65832	-64.0689	1.65832	-78.0527	1.65832	-83.0925
1.6576	-0.339318	1.6576	-0.0760568	1.6576	-17.9162	1.6576	-34.4137	1.6576	-48.0604	1.6576	-64.4215	1.6576	-78.5776	1.6576	-83.4457
1.65689	-0.763333	1.65689	-0.506703	1.65689	-18.4663	1.65689	-34.6668	1.65689	-48.2981	1.65689	-64.9834	1.65689	-79.15	1.65689	-84.271
1.65618	-0.640685	1.65618	-0.517868	1.65618	-18.4488	1.65618	-34.8032	1.65618	-48.4898	1.65618	-65.1377	1.65618	-79.4339	1.65618	-84.7133
1.65546	-0.686674	1.65546	-0.803726	1.65546	-18.9614	1.65546	-35.0797	1.65546	-49.1532	1.65546	-66.0756	1.65546	-80.0577	1.65546	-85.3671
1.65475	-0.800373	1.65475	-0.32562	1.65475	-18.967	1.65475	-35.2489	1.65475	-49.3839	1.65475	-66.1553	1.65475	-80.5828	1.65475	-85.5933
1.65404	-0.566665	1.65404	-0.59946	1.65404	-18.9887	1.65404	-35.489	1.65404	-49.5106	1.65404	-66.7454	1.65404	-81.017	1.65404	-85.5655
1.65333	-0.864203	1.65333	-0.610718	1.65333	-18.8027	1.65333	-35.6149	1.65333	-49.7166	1.65333	-66.8588	1.65333	-81.1087	1.65333	-85.4339
1.65262	-1.19317	1.65262	-0.777202	1.65262	-19.4254	1.65262	-36.1548	1.65262	-50.3444	1.65262	-67.1008	1.65262	-81.4361	1.65262	-86.3481
1.65191	-0.933813	1.65191	-0.776561	1.65191	-19.5383	1.65191	-36.0784	1.65191	-50.2744	1.65191	-67.3774	1.65191	-82.318	1.65191	-87.5005
1.6512	-0.954753	1.6512	-0.541175	1.6512	-19.0473	1.6512	-36.087	1.6512	-50.312	1.6512	-67.6192	1.6512	-83.371	1.6512	-89.0038
1.6505	-0.91303	1.6505	-0.466257	1.6505	-19.5521	1.6505	-36.5202	1.6505	-50.6534	1.6505	-68.1514	1.6505	-84.5663	1.6505	-90.5195
1.64979	-0.903068	1.64979	-0.673171	1.64979	-19.5429	1.64979	-36.4667	1.64979	-50.8598	1.64979	-68.5743	1.64979	-85.1045	1.64979	-92.0192
1.64908	-1.03114	1.64908	-0.614607	1.64908	-19.683	1.64908	-36.7894	1.64908	-51.2202	1.64908	-69.0962	1.64908	-86.2214	1.64908	-93.5989
1.64838	-0.618022	1.64838	-0.469816	1.64838	-19.6007	1.64838	-36.6679	1.64838	-51.1634	1.64838	-69.2234	1.64838	-86.5851	1.64838	-94.2167
1.64768	-0.895624	1.64768	-0.351311	1.64768	-19.3929	1.64768	-36.6203	1.64768	-51.2278	1.64768	-69.3948	1.64768	-86.21	1.64768	-93.1113
1.64697	-0.797739	1.64697	-0.4038	1.64697	-19.4409	1.64697	-36.4069	1.64697	-51.0612	1.64697	-68.8453	1.64697	-84.4869	1.64697	-89.8219
1.64627	-1.0647	1.64627	-0.52611	1.64627	-19.4481	1.64627	-36.2573	1.64627	-50.7816	1.64627	-67.8861	1.64627	-81.9903	1.64627	-85.7557
1.64557	-0.958836	1.64557	-0.602119	1.64557	-19.3785	1.64557	-36.0714	1.64557	-50.1841	1.64557	-66.3953	1.64557	-79.408	1.64557	-82.345
1.64486	-0.883205	1.64486	-0.582898	1.64486	-18.9961	1.64486	-35.4399	1.64486	-49.265	1.64486	-65.0251	1.64486	-77.7679	1.64486	-81.4751
1.64416	-0.805188	1.64416	-0.651891	1.64416	-18.6526	1.64416	-34.983	1.64416	-48.6036	1.64416	-64.2809	1.64416	-78.1669	1.64416	-83.3516
1.64346	-0.817044	1.64346	-0.656601	1.64346	-18.1765	1.64346	-34.4625	1.64346	-48.1267	1.64346	-64.3526	1.64346	-79.746	1.64346	-87.0285
1.64276	-0.8881	1.64276	-0.726458	1.64276	-18.4266	1.64276	-34.3424	1.64276	-47.8874	1.64276	-64.794	1.64276	-81.6077	1.64276	-89.9933
1.64206	-0.714716	1.64206	-0.642204	1.64206	-18.4509	1.64206	-34.1992	1.64206	-47.8311	1.64206	-64.6463	1.64206	-81.2224	1.64206	-87.942
1.64137	-0.851235	1.64137	-0.543649	1.64137	-18.0744	1.64137	-33.9349	1.64137	-47.2518	1.64137	-63.5979	1.64137	-77.4385	1.64137	-80.9553
1.64067	-0.798369	1.64067	-0.446029	1.64067	-17.8532	1.64067	-33.1732	1.64067	-46.2629	1.64067	-60.8888	1.64067	-70.8766	1.64067	-70.8437
1.63997	-0.647038	1.63997	-0.536562	1.63997	-17.3836	1.63997	-32.2317	1.63997	-44.4482	1.63997	-57.433	1.63997	-63.7125	1.63997	-60.7201
1.63928	-0.85813	1.63928	-0.408372	1.63928	-16.6913	1.63928	-30.6848	1.63928	-42.0658	1.63928	-53.155	1.63928	-57.0105	1.63928	-52.1984
1.63858	-0.827898	1.63858	-0.405884	1.63858	-15.5683	1.63858	-29.0013	1.63858	-39.5483	1.63858	-49.2955	1.63858	-51.406	1.63858	-45.2569
1.63789	-0.816348	1.63789	-0.235649	1.63789	-14.7562	1.63789	-27.3467	1.63789	-36.9249	1.63789	-45.7103	1.63789	-47.3876	1.63789	-40.7047
1.63719	-0.938097	1.63719	-0.536007	1.63719	-14.0312	1.63719	-25.9006	1.63719	-35.0887	1.63719	-43.5015	1.63719	-46.1494	1.63719	-40.0678
1.6365	-0.941213	1.6365	-0.380981	1.6365	-13.4391	1.6365	-24.8287	1.6365	-33.9052	1.6365	-43.286	1.6365	-49.0675	1.6365	-45.5057
1.63581	-0.987678	1.63581	-0.260147	1.63581	-13.1836	1.63581	-24.6015	1.63581	-34.0308	1.63581	-45.2561	1.63581	-56.5532	1.63581	-54.2358
1.63512	-0.85234	1.63512	-0.288678	1.63512	-13.189	1.63512	-24.768	1.63512	-35.1605	1.63512	-48.6088	1.63512	-62.9854	1.63512	-59.9054
1.63443	-0.935056	1.63443	-0.520784	1.63443	-13.4899	1.63443	-25.3681	1.63443	-36.191	1.63443	-50.9065	1.63443	-63.9682	1.63443	-57.4576
1.63373	-0.842439	1.63373	-0.450883	1.63373	-13.5776	1.63373	-25.6347	1.63373	-36.3678	1.63373	-49.9553	1.63373	-57.1262	1.63373	-47.1075
1.63304	-0.819764	1.63304	-0.528459	1.63304	-13.4201	1.63304	-24.9984	1.63304	-34.7899	1.63304	-45.5224	1.63304	-46.8319	1.63304	-35.938
1.63236	-0.906132	1.63236	-0.454231	1.63236	-12.8471	1.63236	-23.6166	1.63236	-31.9349	1.63236	-39.5686	1.63236	-37.4217	1.63236	-27.0163
1.63167	-0.896284	1.63167	-0.418797	1.63167	-11.6383	1.63167	-21.311	1.63167	-28.5878	1.63167	-33.8374	1.63167	-30.166	1.63167	-20.8905
1.63098	-0.897878	1.63098	-0.384444	1.63098	-10.3986	1.63098	-18.984	1.63098	-25.0806	1.63098	-28.8607	1.63098	-24.9235	1.63098	-16.8129
1.63029	-0.859641	1.63029	-0.314179	1.63029	-9.37087	1.63029	-16.8116	1.63029	-21.9719	1.63029	-24.8509	1.63029	-21.0138	1.63029	-14.0892
1.62961	-0.82418	1.62961	-0.3368	1.62961	-8.2921	1.62961	-14.9246	1.62961	-19.4148	1.62961	-21.5292	1.62961	-18.1424	1.62961	-12.1592
1.62892	-0.850232	1.62892	-0.260706	1.62892	-7.39143	1.62892	-13.1903	1.62892	-17.2088	1.62892	-19.0999	1.62892	-15.9844	1.62892	-10.9652
1.62823	-0.839625	1.62823	-0.422668	1.62823	-6.59124	1.62823	-11.846	1.62823	-15.3179	1.62823	-17.3076	1.62823	-14.5091	1.62823	-10.2818
1.62755	-0.85757	1.62755	-0.420291	1.62755	-6.00249	1.62755	-10.6686	1.62755	-13.8698	1.62755	-15.6445	1.62755	-13.4105	1.62755	-9.8788
1.62687	-0.858074	1.62687	-0.420069	1.62687	-5.44069	1.62687	-9.7073	1.62687	-12.6906	1.62687	-14.3489	1.62687	-12.3786	1.62687	-9.63908
1.62618	-0.78598	1.62618	-0.346267	1.62618	-4.95893	1.62618	-8.94489	1.62618	-11.6073	1.62618	-13.1025	1.62618	-11.6528	1.62618	-9.46482
1.6255	-0.797236	1.6255	-0.362087	1.6255	-4.64279	1.6255	-8.25671	1.6255	-10.7677	1.6255	-11.9694	1.6255	-10.9496	1.6255	-9.18564
1.62482	-0.698053	1.62482	-0.42146	1.62482	-4.28466	1.62482	-7.79701	1.62482	-10.0492	1.62482	-11.0258	1.62482	-10.3216	1.62482	-8.876
1.62414	-0.790777	1.62414	-0.443241	1.62414	-4.03738	1.62414	-7.19666	1.62414	-9.37291	1.62414	-10.1596	1.62414	-9.67134	1.62414	-8.62983
1.62346	-0.737049	1.62346	-0.563634	1.62346	-3.95865	1.62346	-6.70706	1.62346	-8.7048	1.62346	-9.36269	1.62346	-9.17144	1.62346	-8.29879
1.62278	-0.731632	1.62278	-0.535374	1.62278	-3.61737	1.62278	-6.26405	1.62278	-8.17525	1.62278	-8.66828	1.62278	-8.66931	1.62278	-8.07444
1.6221	-0.645922	1.6221	-0.429021	1.6221	-3.39453	1.6221	-5.86494	1.6221	-7.66541	1.6221	-8.21442	1.6221	-8.31063	1.6221	-7.74699
1.62142	-0.737232	1.62142	-0.532779	1.62142	-3.19192	1.62142	-5.54956	1.62142	-7.10498	1.62142	-7.8103	1.62142	-8.16185	1.62142	-7.54211
1.62074	-0.723855	1.62074	-0.531082	1.62074	-3.06202	1.62074	-5.20122	1.62074	-6.76882	1.62074	-7.47197	1.62074	-7.94794	1.62074	-7.52715
1.62007	-0.751542	1.62007	-0.467144	1.62007	-2.83129	1.62007	-4.9631	1.62007	-6.40609	1.62007	-7.29224	1.62007	-7.78018	1.62007	-7.62155
1.61939	-0.702375	1.61939	-0.418347	1.61939	-2.79033	1.61939	-4.78286	1.61939	-6.02124	1.61939	-7.02816	1.61939	-7.77551	1.61939	-7.74812
1.61872	-0.692456	1.61872	-0.520818	1.61872	-2.67236	1.61872	-4.58453	1.61872	-5.82662	1.61872	-6.87682	1.61872	-7.67727	1.61872	-7.79185
1.61804	-0.769892	1.61804	-0.457951	1.61804	-2.56479	1.61804	-4.47106	1.61804	-5.7191	1.61804	-6.74264	1.61804	-7.8285	1.61804	-8.02185
1.61737	-0.669382	1.61737	-0.422948	1.61737	-2.50861	1.61737	-4.27956	1.61737	-5.62662	1.61737	-6.65751	1.61737	-7.94449	1.61737	-8.19516
1.61669	-0.591126	1.61669	-0.460538	1.61669	-2.36324	1.61669	-4.09756	1.61669	-5.45499	1.61669	-6.57649	1.61669	-8.02559	1.61669	-8.27138
1.61602	-0.488839	1.61602	-0.431422	1.61602	-2.25168	1.61602	-3.95718	1.61602	-5.30205	1.61602	-6.57943	1.61602	-8.02224	1.61602	-8.24275
1.61535	-0.524646	1.61535	-0.43968	1.61535	-2.20829	1.61535	-3.82888	1.61535	-5.21082	1.61535	-6.45527	1.61535	-7.94087	1.61535	-8.21895
1.61468	-0.46206	1.61468	-0.42793	1.61468	-2.23523	1.61468	-3.78394	1.61468	-5.14486	1.61468	-6.38764	1.61468	-7.83113	1.61468	-8.11053
1.61401	-0.465417	1.61401	-0.418026	1.61401	-2.1067	1.61401	-3.77874	1.61401	-5.08704	1.61401	-6.3494	1.61401	-7.85495	1.61401	-7.97501
1.61334	-0.405312	1.61334	-0.466585	1.61334	-2.09993	1.61334	-3.67518	1.61334	-5.1567	1.61334	-6.26278	1.61334	-7.76904	1.61334	-7.80552
1.61267	-0.456587	1.61267	-0.486552	1.61267	-2.15453	1.61267	-3.66098	1.61267	-5.05691	1.61267	-6.32862	1.61267	-7.80618	1.61267	-7.74233
1.612	-0.52126	1.612	-0.457418	1.612	-2.16474	1.612	-3.63662	1.612	-5.01596	1.612	-6.22238	1.612	-7.61802	1.612	-7.59301
1.61133	-0.473882	1.61133	-0.436962	1.61133	-2.04199	1.61133	-3.51944	1.61133	-5.00319	1.61133	-6.23668	1.61133	-7.56975	1.61133	-7.56101
1.61066	-0.442727	1.61066	-0.459907	1.61066	-2.06829	1.61066	-3.50433	1.61066	-4.89434	1.61066	-6.09267	1.61066	-7.55872	1.61066	-7.73439
1.61	-0.415946	1.61	-0.418107	1.61	-2.0045	1.61	-3.43879	1.61	-4.7753	1.61	-6.09804	1.61	-7.66326	1.61	-8.01063
1.60933	-0.497227	1.60933	-0.461917	1.60933	-1.99662	1.60933	-3.5562	1.60933	-4.8008	1.60933	-6.13058	1.60933	-7.89163	1.60933	-8.27645
1.60866	-0.412489	1.60866	-0.49037	1.60866	-2.08969	1.60866	-3.48029	1.60866	-4.81304	1.60866	-6.10872	1.60866	-7.94622	1.60866	-8.43393
1.608	-0.470296	1.608	-0.50475	1.608	-2.05983	1.608	-3.47585	1.608	-4.70073	1.608	-6.20058	1.608	-8.02859	1.608	-8.39709
1.60733	-0.405548	1.60733	-0.525054	1.60733	-1.9435	1.60733	-3.33881	1.60733	-4.61898	1.60733	-6.15387	1.60733	-7.92882	1.60733	-8.00729
1.60667	-0.480451	1.60667	-0.560352	1.60667	-2.0122	1.60667	-3.25412	1.60667	-4.56156	1.60667	-6.02419	1.60667	-7.60992	1.60667	-7.66344
1.60601	-0.490473	1.60601	-0.502507	1.60601	-2.05356	1.60601	-3.41195	1.60601	-4.6199	1.60601	-6.00206	1.60601	-7.30723	1.60601	-7.24498
1.60535	-0.501957	1.60535	-0.518133	1.60535	-2.01059	1.60535	-3.39087	1.60535	-4.62346	1.60535	-5.83788	1.60535	-7.00964	1.60535	-6.69483
1.60468	-0.492445	1.60468	-0.434452	1.60468	-1.94913	1.60468	-3.30267	1.60468	-4.53963	1.60468	-5.63001	1.60468	-6.66264	1.60468	-6.34286
1.60402	-0.384308	1.60402	-0.432215	1.60402	-1.81246	1.60402	-3.25658	1.60402	-4.34708	1.60402	-5.34881	1.60402	-6.35265	1.60402	-6.02983
1.60336	-0.434001	1.60336	-0.431308	1.60336	-1.83368	1.60336	-3.06062	1.60336	-4.22678	1.60336	-5.22471	1.60336	-6.18518	1.60336	-6.05359
1.6027	-0.38911	1.6027	-0.408483	1.6027	-1.82613	1.6027	-2.98596	1.6027	-4.07678	1.6027	-5.14301	1.6027	-6.18444	1.6027	-6.40798
1.60204	-0.305563	1.60204	-0.402339	1.60204	-1.75417	1.60204	-2.91933	1.60204	-3.95527	1.60204	-5.07416	1.60204	-6.50603	1.60204	-6.9577
1.60138	-0.286205	1.60138	-0.426818	1.60138	-1.68678	1.60138	-2.85645	1.60138	-3.82247	1.60138	-5.13366	1.60138	-7.00935	1.60138	-7.62363
1.60073	-0.30462	1.60073	-0.488016	1.60073	-1.75324	1.60073	-2.85794	1.60073	-3.89838	1.60073	-5.22211	1.60073	-7.22074	1.60073	-7.79991
1.60007	-0.438301	1.60007	-0.494462	1.60007	-1.6382	1.60007	-2.75413	1.60007	-3.9197	1.60007	-5.3297	1.60007	-6.98963	1.60007	-7.17675
1.59941	-0.490167	1.59941	-0.482484	1.59941	-1.57615	1.59941	-2.7755	1.59941	-3.99775	1.59941	-5.20205	1.59941	-6.41201	1.59941	-6.10377
1.59876	-0.358226	1.59876	-0.521975	1.59876	-1.61066	1.59876	-2.7465	1.59876	-3.917	1.59876	-4.90666	1.59876	-5.6648	1.59876	-4.99332
1.5981	-0.411689	1.5981	-0.461421	1.5981	-1.61726	1.5981	-2.72644	1.5981	-3.70027	1.5981	-4.52128	1.5981	-4.72565	1.5981	-3.9207
1.59745	-0.425396	1.59745	-0.404589	1.59745	-1.4449	1.59745	-2.58989	1.59745	-3.5054	1.59745	-4.02718	1.59745	-3.92107	1.59745	-2.98058
1.59679	-0.389003	1.59679	-0.450503	1.59679	-1.46488	1.59679	-2.36379	1.59679	-3.23677	1.59679	-3.47072	1.59679	-3.33597	1.59679	-2.29915
1.59614	-0.476007	1.59614	-0.364567	1.59614	-1.35891	1.59614	-2.2459	1.59614	-2.93318	1.59614	-3.12803	1.59614	-2.81615	1.59614	-1.73822
1.59549	-0.512008	1.59549	-0.341491	1.59549	-1.26652	1.59549	-2.0854	1.59549	-2.66318	1.59549	-2.81938	1.59549	-2.55349	1.59549	-1.27634
1.59483	-0.40384	1.59483	-0.391725	1.59483	-1.13666	1.59483	-1.82551	1.59483	-2.50303	1.59483	-2.64869	1.59483	-2.79344	1.59483	-1.35396
1.59418	-0.338824	1.59418	-0.341707	1.59418	-1.02863	1.59418	-1.66409	1.59418	-2.30086	1.59418	-2.58719	1.59418	-3.32867	1.59418	-1.90312
1.59353	-0.344202	1.59353	-0.166345	1.59353	-0.8807	1.59353	-1.55049	1.59353	-2.27918	1.59353	-2.82191	1.59353	-3.97452	1.59353	-2.16488
1.59288	-0.447357	1.59288	-0.23968	1.59288	-0.866626	1.59288	-1.52382	1.59288	-2.33438	1.59288	-3.09867	1.59288	-4.25657	1.59288	-2.22947
1.59223	-0.366289	1.59223	-0.258489	1.59223	-0.849277	1.59223	-1.50733	1.59223	-2.23823	1.59223	-3.16548	1.59223	-3.85768	1.59223	-1.75264
1.59158	-0.378527	1.59158	-0.349168	1.59158	-0.86263	1.59158	-1.54557	1.59158	-2.28891	1.59158	-2.89779	1.59158	-3.23463	1.59158	-1.19461
1.59094	-0.402989	1.59094	-0.440196	1.59094	-0.929534	1.59094	-1.47723	1.59094	-2.18999	1.59094	-2.63519	1.59094	-2.51397	1.59094	-0.694179
1.59029	-0.281034	1.59029	-0.478058	1.59029	-0.949279	1.59029	-1.44168	1.59029	-2.111	1.59029	-2.22017	1.59029	-1.93779	1.59029	-0.229884
1.58964	-0.441422	1.58964	-0.510816	1.58964	-0.904737	1.58964	-1.37718	1.58964	-1.90461	1.58964	-1.69812	1.58964	-1.45936	1.58964	-0.130231
1.58899	-0.361695	1.58899	-0.470743	1.58899	-0.87002	1.58899	-1.15699	1.58899	-1.59405	1.58899	-1.34355	1.58899	-1.1237	1.58899	-0.076303
1.58835	-0.525353	1.58835	-0.454574	1.58835	-0.803585	1.58835	-1.0969	1.58835	-1.39984	1.58835	-1.08471	1.58835	-0.837623	1.58835	-0.007116
1.5877	-0.536853	1.5877	-0.423103	1.5877	-0.664455	1.5877	-0.939433	1.5877	-1.30113	1.5877	-0.98673	1.5877	-0.6682	1.5877	0.11701
1.58706	-0.465441	1.58706	-0.512258	1.58706	-0.787102	1.58706	-0.928454	1.58706	-1.14546	1.58706	-1.02181	1.58706	-0.743881	1.58706	0.168851
1.58641	-0.526578	1.58641	-0.471025	1.58641	-0.675184	1.58641	-0.8257	1.58641	-1.10896	1.58641	-0.81295	1.58641	-0.603991	1.58641	0.230998
1.58577	-0.499003	1.58577	-0.525266	1.58577	-0.70695	1.58577	-0.776521	1.58577	-1.05158	1.58577	-0.688062	1.58577	-0.498584	1.58577	0.221222
1.58513	-0.468335	1.58513	-0.444527	1.58513	-0.535372	1.58513	-0.664382	1.58513	-0.976512	1.58513	-0.740098	1.58513	-0.487642	1.58513	0.202154
1.58449	-0.438871	1.58449	-0.411332	1.58449	-0.421558	1.58449	-0.625347	1.58449	-0.852027	1.58449	-0.578231	1.58449	-0.421637	1.58449	0.0808508
1.58384	-0.370123	1.58384	-0.42997	1.58384	-0.449455	1.58384	-0.611488	1.58384	-0.831258	1.58384	-0.329488	1.58384	-0.329364	1.58384	0.137081
1.5832	-0.318101	1.5832	-0.413943	1.5832	-0.494962	1.5832	-0.589238	1.5832	-0.806151	1.5832	-0.381771	1.5832	-0.309529	1.5832	0.160114
1.58256	-0.329976	1.58256	-0.406608	1.58256	-0.403579	1.58256	-0.438791	1.58256	-0.646849	1.58256	-0.257577	1.58256	-0.344238	1.58256	0.21209
1.58192	-0.405159	1.58192	-0.475561	1.58192	-0.368397	1.58192	-0.348664	1.58192	-0.544303	1.58192	-0.269899	1.58192	-0.353791	1.58192	0.182855
1.58128	-0.386173	1.58128	-0.477074	1.58128	-0.382432	1.58128	-0.394602	1.58128	-0.678675	1.58128	-0.323948	1.58128	-0.405944	1.58128	0.187187
1.58065	-0.430198	1.58065	-0.433447	1.58065	-0.425364	1.58065	-0.383253	1.58065	-0.590451	1.58065	-0.344431	1.58065	-0.336962	1.58065	0.102726
1.58001	-0.401347	1.58001	-0.455639	1.58001	-0.416462	1.58001	-0.468206	1.58001	-0.604313	1.58001	-0.362922	1.58001	-0.429554	1.58001	0.13738
1.57937	-0.386819	1.57937	-0.358711	1.57937	-0.373173	1.57937	-0.453531	1.57937	-0.590463	1.57937	-0.449337	1.57937	-0.394622	1.57937	0.182039
1.57874	-0.378457	1.57874	-0.394456	1.57874	-0.372553	1.57874	-0.42976	1.57874	-0.565159	1.57874	-0.489883	1.57874	-0.290207	1.57874	0.216412
1.5781	-0.308011	1.5781	-0.371804	1.5781	-0.256632	1.5781	-0.306934	1.5781	-0.515896	1.5781	-0.436955	1.5781	-0.272071	1.5781	0.273697
1.57746	-0.333609	1.57746	-0.491963	1.57746	-0.46336	1.57746	-0.424429	1.57746	-0.480576	1.57746	-0.361242	1.57746	-0.203412	1.57746	0.244526
1.57683	-0.393945	1.57683	-0.565216	1.57683	-0.582175	1.57683	-0.573136	1.57683	-0.538615	1.57683	-0.3089	1.57683	-0.271659	1.57683	0.154292
1.57619	-0.490464	1.57619	-0.55041	1.57619	-0.573267	1.57619	-0.508117	1.57619	-0.482707	1.57619	-0.331356	1.57619	-0.28991	1.57619	0.0749515
1.57556	-0.447868	1.57556	-0.519174	1.57556	-0.489988	1.57556	-0.42291	1.57556	-0.48779	1.57556	-0.254988	1.57556	-0.279326	1.57556	0.146473
1.57493	-0.36057	1.57493	-0.519802	1.57493	-0.503607	1.57493	-0.375671	1.57493	-0.570473	1.57493	-0.365665	1.57493	-0.281591	1.57493	0.085194
1.5743	-0.44079	1.5743	-0.575893	1.5743	-0.478624	1.5743	-0.487651	1.5743	-0.583975	1.5743	-0.375347	1.5743	-0.378518	1.5743	0.0206032
1.57367	-0.317616	1.57367	-0.536714	1.57367	-0.493493	1.57367	-0.456655	1.57367	-0.509997	1.57367	-0.318648	1.57367	-0.408619	1.57367	0.205224
1.57303	-0.297962	1.57303	-0.524591	1.57303	-0.498941	1.57303	-0.473477	1.57303	-0.399656	1.57303	-0.331561	1.57303	-0.443368	1.57303	0.279591
1.5724	-0.302977	1.5724	-0.46987	1.5724	-0.423476	1.5724	-0.542662	1.5724	-0.571739	1.5724	-0.288757	1.5724	-0.371914	1.5724	0.337433
1.57177	-0.412689	1.57177	-0.363263	1.57177	-0.379534	1.57177	-0.456568	1.57177	-0.595933	1.57177	-0.28978	1.57177	-0.41202	1.57177	0.275178
1.57115	-0.45475	1.57115	-0.392442	1.57115	-0.453933	1.57115	-0.417924	1.57115	-0.615517	1.57115	-0.321345	1.57115	-0.358391	1.57115	0.33434
1.57052	-0.381496	1.57052	-0.470316	1.57052	-0.422457	1.57052	-0.533305	1.57052	-0.627255	1.57052	-0.322589	1.57052	-0.466873	1.57052	0.295508
1.56989	-0.397796	1.56989	-0.416583	1.56989	-0.535467	1.56989	-0.61622	1.56989	-0.682062	1.56989	-0.324894	1.56989	-0.37559	1.56989	0.28039
1.56926	-0.438421	1.56926	-0.446757	1.56926	-0.489757	1.56926	-0.646799	1.56926	-0.664468	1.56926	-0.436331	1.56926	-0.434594	1.56926	0.142919
1.56863	-0.49454	1.56863	-0.448527	1.56863	-0.455009	1.56863	-0.560939	1.56863	-0.605618	1.56863	-0.416984	1.56863	-0.425457	1.56863	0.12163
1.56801	-0.536918	1.56801	-0.452134	1.56801	-0.463579	1.56801	-0.59211	1.56801	-0.590173	1.56801	-0.374918	1.56801	-0.441194	1.56801	0.18329
1.56738	-0.480068	1.56738	-0.468945	1.56738	-0.460903	1.56738	-0.494061	1.56738	-0.602116	1.56738	-0.425616	1.56738	-0.306887	1.56738	0.146389
1.56676	-0.436045	1.56676	-0.555467	1.56676	-0.487798	1.56676	-0.568614	1.56676	-0.607523	1.56676	-0.43966	1.56676	-0.375501	1.56676	0.266915
1.56613	-0.471919	1.56613	-0.590182	1.56613	-0.496594	1.56613	-0.51196	1.56613	-0.591113	1.56613	-0.465719	1.56613	-0.310131	1.56613	0.247507
1.56551	-0.387887	1.56551	-0.592251	1.56551	-0.553874	1.56551	-0.555092	1.56551	-0.674574	1.56551	-0.34968	1.56551	-0.269121	1.56551	0.152193
1.56489	-0.4779	1.56489	-0.696246	1.56489	-0.621553	1.56489	-0.705113	1.56489	-0.723111	1.56489	-0.387885	1.56489	-0.363777	1.56489	0.0510228
1.56426	-0.492489	1.56426	-0.702145	1.56426	-0.604131	1.56426	-0.698904	1.56426	-0.716689	1.56426	-0.360658	1.56426	-0.318722	1.56426	0.1734
1.56364	-0.513314	1.56364	-0.524452	1.56364	-0.543229	1.56364	-0.666068	1.56364	-0.833682	1.56364	-0.43637	1.56364	-0.390749	1.56364	0.187694
1.56302	-0.485007	1.56302	-0.620736	1.56302	-0.507658	1.56302	-0.661479	1.56302	-0.804282	1.56302	-0.474612	1.56302	-0.394034	1.56302	0.204438
1.5624	-0.456859	1.5624	-0.659947	1.5624	-0.591511	1.5624	-0.653769	1.5624	-0.649584	1.5624	-0.551583	1.5624	-0.422234	1.5624	0.173319
1.56178	-0.495903	1.56178	-0.592174	1.56178	-0.572545	1.56178	-0.58938	1.56178	-0.676466	1.56178	-0.438509	1.56178	-0.417202	1.56178	0.164154
1.56116	-0.475524	1.56116	-0.573273	1.56116	-0.553708	1.56116	-0.640825	1.56116	-0.790737	1.56116	-0.397693	1.56116	-0.430946	1.56116	0.0121542
1.56054	-0.413598	1.56054	-0.705076	1.56054	-0.615076	1.56054	-0.761343	1.56054	-0.775076	1.56054	-0.330704	1.56054	-0.435486	1.56054	0.0694294
1.55992	-0.463841	1.55992	-0.776592	1.55992	-0.733822	1.55992	-0.799978	1.55992	-0.721247	1.55992	-0.432398	1.55992	-0.416662	1.55992	0.0760846
1.5593	-0.510112	1.5593	-0.765119	1.5593	-0.788075	1.5593	-0.840014	1.5593	-0.724608	1.5593	-0.406076	1.5593	-0.36756	1.5593	0.0422882
1.55869	-0.576926	1.55869	-0.885753	1.55869	-0.734832	1.55869	-0.822548	1.55869	-0.724001	1.55869	-0.375313	1.55869	-0.39859	1.55869	0.166503
1.55807	-0.351502	1.55807	-0.825211	1.55807	-0.646944	1.55807	-0.662846	1.55807	-0.672322	1.55807	-0.414719	1.55807	-0.364544	1.55807	0.144892
1.55745	-0.356653	1.55745	-0.750127	1.55745	-0.635813	1.55745	-0.660016	1.55745	-0.667683	1.55745	-0.352854	1.55745	-0.318106	1.55745	0.152458
1.55684	-0.373883	1.55684	-0.572222	1.55684	-0.508777	1.55684	-0.639725	1.55684	-0.671371	1.55684	-0.348861	1.55684	-0.268468	1.55684	0.0906903
1.55622	-0.504344	1.55622	-0.515937	1.55622	-0.508525	1.55622	-0.578014	1.55622	-0.556019	1.55622	-0.379666	1.55622	-0.184199	1.55622	0.144014
1.55561	-0.55125	1.55561	-0.624473	1.55561	-0.505491	1.55561	-0.594933	1.55561	-0.662945	1.55561	-0.503761	1.55561	-0.343819	1.55561	0.101854
1.55499	-0.548659	1.55499	-0.559702	1.55499	-0.490659	1.55499	-0.603307	1.55499	-0.620152	1.55499	-0.408784	1.55499	-0.37841	1.55499	0.167049
1.55438	-0.544636	1.55438	-0.589161	1.55438	-0.505766	1.55438	-0.59938	1.55438	-0.64431	1.55438	-0.44068	1.55438	-0.360829	1.55438	0.0704596
1.55377	-0.455384	1.55377	-0.53857	1.55377	-0.465015	1.55377	-0.592981	1.55377	-0.565744	1.55377	-0.411069	1.55377	-0.408568	1.55377	0.0128424
1.55316	-0.385686	1.55316	-0.57221	1.55316	-0.458751	1.55316	-0.46608	1.55316	-0.463898	1.55316	-0.295005	1.55316	-0.459624	1.55316	0.121069
1.55254	-0.315312	1.55254	-0.565124	1.55254	-0.527035	1.55254	-0.566168	1.55254	-0.446064	1.55254	-0.492016	1.55254	-0.471539	1.55254	0.0752889
1.55193	-0.377702	1.55193	-0.658535	1.55193	-0.551394	1.55193	-0.583166	1.55193	-0.362906	1.55193	-0.459432	1.55193	-0.442909	1.55193	0.114409
1.55132	-0.529225	1.55132	-0.676465	1.55132	-0.663774	1.55132	-0.639185	1.55132	-0.509277	1.55132	-0.413303	1.55132	-0.394769	1.55132	0.0874995
1.55071	-0.504793	1.55071	-0.705287	1.55071	-0.558566	1.55071	-0.58511	1.55071	-0.543102	1.55071	-0.314351	1.55071	-0.300886	1.55071	0.193843
1.5501	-0.513107	1.5501	-0.625233	1.5501	-0.589666	1.5501	-0.620553	1.5501	-0.631641	1.5501	-0.272695	1.5501	-0.487981	1.5501	0.241343
1.54949	-0.593011	1.54949	-0.692769	1.54949	-0.610861	1.54949	-0.649614	1.54949	-0.663454	1.54949	-0.213888	1.54949	-0.445493	1.54949	0.112914
1.54889	-0.581972	1.54889	-0.59756	1.54889	-0.55131	1.54889	-0.600388	1.54889	-0.694549	1.54889	-0.267065	1.54889	-0.441398	1.54889	0.154567
1.54828	-0.528658	1.54828	-0.629946	1.54828	-0.547799	1.54828	-0.607281	1.54828	-0.663472	1.54828	-0.32787	1.54828	-0.422102	1.54828	0.169187
1.54767	-0.618043	1.54767	-0.657251	1.54767	-0.56567	1.54767	-0.570274	1.54767	-0.687625	1.54767	-0.2582	1.54767	-0.349366	1.54767	0.0193684
1.54707	-0.568982	1.54707	-0.632219	1.54707	-0.55601	1.54707	-0.607892	1.54707	-0.66644	1.54707	-0.393128	1.54707	-0.152198	1.54707	-0.0763801
1.54646	-0.593962	1.54646	-0.600175	1.54646	-0.439347	1.54646	-0.641731	1.54646	-0.691115	1.54646	-0.452933	1.54646	-0.28616	1.54646	-0.0721439
1.54585	-0.580065	1.54585	-0.689727	1.54585	-0.51182	1.54585	-0.610829	1.54585	-0.635842	1.54585	-0.335779	1.54585	-0.409781	1.54585	-0.000162787
1.54525	-0.471365	1.54525	-0.675508	1.54525	-0.540765	1.54525	-0.61128	1.54525	-0.688108	1.54525	-0.313648	1.54525	-0.574476	1.54525	-0.0792162
1.54465	-0.451345	1.54465	-0.585011	1.54465	-0.525759	1.54465	-0.627017	1.54465	-0.669548	1.54465	-0.384629	1.54465	-0.537029	1.54465	-0.147064
1.54404	-0.527162	1.54404	-0.682068	1.54404	-0.602223	1.54404	-0.621475	1.54404	-0.596124	1.54404	-0.42554	1.54404	-0.613341	1.54404	-0.121078
1.54344	-0.553977	1.54344	-0.66164	1.54344	-0.630878	1.54344	-0.6831	1.54344	-0.63013	1.54344	-0.378584	1.54344	-0.540567	1.54344	0.00261509
1.54284	-0.426854	1.54284	-0.523244	1.54284	-0.524275	1.54284	-0.585143	1.54284	-0.529866	1.54284	-0.333205	1.54284	-0.341607	1.54284	0.128432
1.54224	-0.400729	1.54224	-0.587044	1.54224	-0.542136	1.54224	-0.571758	1.54224	-0.497606	1.54224	-0.343533	1.54224	-0.442206	1.54224	0.122636
1.54164	-0.401252	1.54164	-0.642485	1.54164	-0.499334	1.54164	-0.516074	1.54164	-0.430646	1.54164	-0.320094	1.54164	-0.404261	1.54164	0.0718699
1.54103	-0.405711	1.54103	-0.721837	1.54103	-0.523052	1.54103	-0.625667	1.54103	-0.521024	1.54103	-0.196867	1.54103	-0.32636	1.54103	-0.05398
1.54043	-0.445779	1.54043	-0.653216	1.54043	-0.563821	1.54043	-0.635197	1.54043	-0.747926	1.54043	-0.230318	1.54043	-0.407902	1.54043	-0.0422856
1.53984	-0.435312	1.53984	-0.534914	1.53984	-0.497276	1.53984	-0.67719	1.53984	-0.782045	1.53984	-0.40156	1.53984	-0.371827	1.53984	0.01635
1.53924	-0.45928	1.53924	-0.601018	1.53924	-0.476902	1.53924	-0.700428	1.53924	-0.801502	1.53924	-0.382955	1.53924	-0.417413	1.53924	-0.0290316
1.53864	-0.506797	1.53864	-0.600843	1.53864	-0.553269	1.53864	-0.634059	1.53864	-0.687991	1.53864	-0.383988	1.53864	-0.398993	1.53864	0.00555411
1.53804	-0.548455	1.53804	-0.652581	1.53804	-0.602684	1.53804	-0.640374	1.53804	-0.651518	1.53804	-0.259018	1.53804	-0.367528	1.53804	0.0143708
1.53744	-0.481117	1.53744	-0.507326	1.53744	-0.438618	1.53744	-0.452827	1.53744	-0.610275	1.53744	-0.293888	1.53744	-0.41474	1.53744	0.13463
1.53684	-0.510881	1.53684	-0.531822	1.53684	-0.394107	1.53684	-0.489205	1.53684	-0.552282	1.53684	-0.22601	1.53684	-0.461139	1.53684	0.0258678
1.53625	-0.586869	1.53625	-0.55995	1.53625	-0.511163	1.53625	-0.525556	1.53625	-0.527904	1.53625	-0.357259	1.53625	-0.378604	1.53625	-0.0917859
1.53565	-0.607772	1.53565	-0.695019	1.53565	-0.667306	1.53565	-0.642587	1.53565	-0.619299	1.53565	-0.352262	1.53565	-0.491119	1.53565	-0.042878
1.53506	-0.589192	1.53506	-0.61793	1.53506	-0.61017	1.53506	-0.821437	1.53506	-0.759328	1.53506	-0.302879	1.53506	-0.563546	1.53506	-0.0145553
1.53446	-0.512314	1.53446	-0.649037	1.53446	-0.688637	1.53446	-0.743365	1.53446	-0.606128	1.53446	-0.359108	1.53446	-0.466131	1.53446	-0.0433362
1.53387	-0.536096	1.53387	-0.710276	1.53387	-0.683991	1.53387	-0.775785	1.53387	-0.646414	1.53387	-0.460797	1.53387	-0.452733	1.53387	0.0176272
1.53328	-0.622069	1.53328	-0.785941	1.53328	-0.620456	1.53328	-0.693655	1.53328	-0.745124	1.53328	-0.420058	1.53328	-0.474887	1.53328	0.091998
1.53268	-0.65677	1.53268	-0.737776	1.53268	-0.683982	1.53268	-0.788189	1.53268	-0.69274	1.53268	-0.342058	1.53268	-0.447209	1.53268	0.203906
1.53209	-0.62785	1.53209	-0.777766	1.53209	-0.675006	1.53209	-0.829023	1.53209	-0.559847	1.53209	-0.375062	1.53209	-0.44963	1.53209	0.225307
1.5315	-0.620454	1.5315	-0.575064	1.5315	-0.621666	1.5315	-0.77216	1.5315	-0.591382	1.5315	-0.405782	1.5315	-0.529938	1.5315	0.135046
1.53091	-0.570686	1.53091	-0.539048	1.53091	-0.65401	1.53091	-0.636256	1.53091	-0.582204	1.53091	-0.3158	1.53091	-0.525765	1.53091	0.116834
1.53032	-0.642157	1.53032	-0.694793	1.53032	-0.657038	1.53032	-0.732996	1.53032	-0.560882	1.53032	-0.405138	1.53032	-0.419378	1.53032	0.0481157
1.52973	-0.569816	1.52973	-0.775279	1.52973	-0.727566	1.52973	-0.637048	1.52973	-0.571606	1.52973	-0.41797	1.52973	-0.443127	1.52973	0
1.52914	-0.62292	1.52914	-0.765751	1.52914	-0.571423	1.52914	-0.611266	1.52914	-0.625906	1.52914	-0.342979	1.52914	-0.427884	1.52914	0.000182732
1.52855	-0.62486	1.52855	-0.678953	1.52855	-0.498352	1.52855	-0.492881	1.52855	-0.619207	1.52855	-0.44424	1.52855	-0.391093	1.52855	-0.00839585
1.52796	-0.645537	1.52796	-0.677025	1.52796	-0.574175	1.52796	-0.644305	1.52796	-0.707406	1.52796	-0.434253	1.52796	-0.34134	1.52796	-0.0234625
1.52737	-0.70768	1.52737	-0.663478	1.52737	-0.551845	1.52737	-0.677972	1.52737	-0.684619	1.52737	-0.306299	1.52737	-0.303964	1.52737	0.0731856
1.52679	-0.54167	1.52679	-0.644823	1.52679	-0.453933	1.52679	-0.568029	1.52679	-0.566007	1.52679	-0.286376	1.52679	-0.285396	1.52679	0.0124104
1.5262	-0.506938	1.5262	-0.62075	1.5262	-0.649449	1.5262	-0.683145	1.5262	-0.570444	1.5262	-0.24135	1.5262	-0.37329	1.5262	-0.0520481
1.52561	-0.542494	1.52561	-0.530346	1.52561	-0.556857	1.52561	-0.751293	1.52561	-0.684921	1.52561	-0.258491	1.52561	-0.497749	1.52561	-0.0925117
1.52503	-0.54763	1.52503	-0.528745	1.52503	-0.461347	1.52503	-0.663072	1.52503	-0.686784	1.52503	-0.223922	1.52503	-0.43413	1.52503	0.0248272
1.52444	-0.630075	1.52444	-0.59623	1.52444	-0.491999	1.52444	-0.623379	1.52444	-0.592779	1.52444	-0.343189	1.52444	-0.342165	1.52444	0.00913699
1.52386	-0.568932	1.52386	-0.639678	1.52386	-0.599922	1.52386	-0.605956	1.52386	-0.642154	1.52386	-0.320492	1.52386	-0.309778	1.52386	-0.089518
1.52327	-0.600289	1.52327	-0.51201	1.52327	-0.583073	1.52327	-0.66032	1.52327	-0.726262	1.52327	-0.362483	1.52327	-0.309673	1.52327	-0.0529918
1.52269	-0.623351	1.52269	-0.612033	1.52269	-0.496133	1.52269	-0.62795	1.52269	-0.751132	1.52269	-0.362491	1.52269	-0.259022	1.52269	-0.104307
1.52211	-0.577568	1.52211	-0.614131	1.52211	-0.479366	1.52211	-0.578052	1.52211	-0.709428	1.52211	-0.368271	1.52211	-0.23631	1.52211	-0.0152892
1.52152	-0.529621	1.52152	-0.656619	1.52152	-0.505858	1.52152	-0.57964	1.52152	-0.668762	1.52152	-0.330785	1.52152	-0.324817	1.52152	0.120154
1.52094	-0.474573	1.52094	-0.613732	1.52094	-0.557987	1.52094	-0.616506	1.52094	-0.686498	1.52094	-0.359893	1.52094	-0.401716	1.52094	0.354799
1.52036	-0.442307	1.52036	-0.590028	1.52036	-0.559169	1.52036	-0.613331	1.52036	-0.66856	1.52036	-0.299926	1.52036	-0.39932	1.52036	0.212755
1.51978	-0.381159	1.51978	-0.517745	1.51978	-0.481765	1.51978	-0.640674	1.51978	-0.697753	1.51978	-0.285797	1.51978	-0.414525	1.51978	0.0535749
1.5192	-0.379591	1.5192	-0.51249	1.5192	-0.548479	1.5192	-0.710769	1.5192	-0.73703	1.5192	-0.339374	1.5192	-0.393903	1.5192	0.0411477
1.51862	-0.439076	1.51862	-0.543986	1.51862	-0.497152	1.51862	-0.638686	1.51862	-0.602976	1.51862	-0.268772	1.51862	-0.307091	1.51862	0.177558
1.51804	-0.310067	1.51804	-0.558778	1.51804	-0.546575	1.51804	-0.652636	1.51804	-0.481784	1.51804	-0.372969	1.51804	-0.321112	1.51804	0.174332
1.51746	-0.391526	1.51746	-0.612235	1.51746	-0.515251	1.51746	-0.725209	1.51746	-0.608596	1.51746	-0.445405	1.51746	-0.501097	1.51746	0.121988
1.51688	-0.445255	1.51688	-0.606118	1.51688	-0.516592	1.51688	-0.599865	1.51688	-0.563809	1.51688	-0.468156	1.51688	-0.555105	1.51688	0.175136
1.51631	-0.520348	1.51631	-0.627533	1.51631	-0.534145	1.51631	-0.610567	1.51631	-0.412965	1.51631	-0.374783	1.51631	-0.407483	1.51631	0.236481
1.51573	-0.486678	1.51573	-0.604629	1.51573	-0.637523	1.51573	-0.682397	1.51573	-0.561288	1.51573	-0.282994	1.51573	-0.334942	1.51573	0.30915
1.51515	-0.652601	1.51515	-0.708434	1.51515	-0.60554	1.51515	-0.710953	1.51515	-0.528147	1.51515	-0.38299	1.51515	-0.401799	1.51515	0.192182
1.51458	-0.646076	1.51458	-0.694785	1.51458	-0.682638	1.51458	-0.821688	1.51458	-0.671093	1.51458	-0.2209	1.51458	-0.400904	1.51458	0.120986
1.514	-0.537915	1.514	-0.669924	1.514	-0.675228	1.514	-0.791328	1.514	-0.877212	1.514	-0.298876	1.514	-0.467192	1.514	0.155077
1.51343	-0.527412	1.51343	-0.613431	1.51343	-0.515653	1.51343	-0.668967	1.51343	-0.708999	1.51343	-0.235814	1.51343	-0.459225	1.51343	0.242403
1.51285	-0.517748	1.51285	-0.574912	1.51285	-0.511762	1.51285	-0.606481	1.51285	-0.57176	1.51285	-0.369039	1.51285	-0.406438	1.51285	0.138028
1.51228	-0.550965	1.51228	-0.607861	1.51228	-0.615482	1.51228	-0.69247	1.51228	-0.629811	1.51228	-0.374166	1.51228	-0.393647	1.51228	0.142946
1.5117	-0.511836	1.5117	-0.541214	1.5117	-0.628685	1.5117	-0.70369	1.5117	-0.680739	1.5117	-0.376224	1.5117	-0.301936	1.5117	0.0929053
1.51113	-0.458614	1.51113	-0.579304	1.51113	-0.540488	1.51113	-0.752146	1.51113	-0.659083	1.51113	-0.284447	1.51113	-0.263619	1.51113	0.0831292
1.51056	-0.405664	1.51056	-0.582985	1.51056	-0.494121	1.51056	-0.656533	1.51056	-0.675896	1.51056	-0.2389	1.51056	-0.322891	1.51056	0.0961683
1.50999	-0.474426	1.50999	-0.396112	1.50999	-0.413283	1.50999	-0.56611	1.50999	-0.570354	1.50999	-0.334764	1.50999	-0.367197	1.50999	0.169116
1.50941	-0.444523	1.50941	-0.600173	1.50941	-0.506177	1.50941	-0.531175	1.50941	-0.511955	1.50941	-0.410864	1.50941	-0.352559	1.50941	0.0729793
1.50885	-0.412579	1.50885	-0.541829	1.50885	-0.467847	1.50885	-0.551368	1.50885	-0.527718	1.50885	-0.407045	1.50885	-0.365915	1.50885	0.122701
1.50827	-0.447976	1.50827	-0.540701	1.50827	-0.317604	1.50827	-0.490791	1.50827	-0.481955	1.50827	-0.325603	1.50827	-0.330682	1.50827	0.16508
1.5077	-0.42283	1.5077	-0.563191	1.5077	-0.453682	1.5077	-0.364665	1.5077	-0.44517	1.5077	-0.374012	1.5077	-0.376385	1.5077	0.185343
1.50714	-0.281072	1.50714	-0.559979	1.50714	-0.428142	1.50714	-0.358314	1.50714	-0.44835	1.50714	-0.279245	1.50714	-0.301719	1.50714	0.233042
1.50657	-0.387416	1.50657	-0.459474	1.50657	-0.352967	1.50657	-0.315104	1.50657	-0.4097	1.50657	-0.304001	1.50657	-0.367853	1.50657	0.333974
1.506	-0.335144	1.506	-0.447169	1.506	-0.406235	1.506	-0.293672	1.506	-0.413438	1.506	-0.287569	1.506	-0.389055	1.506	0.268143
1.50543	-0.296694	1.50543	-0.488208	1.50543	-0.505767	1.50543	-0.439303	1.50543	-0.356038	1.50543	-0.422204	1.50543	-0.4635	1.50543	0.155947
1.50486	-0.332968	1.50486	-0.541872	1.50486	-0.509407	1.50486	-0.598184	1.50486	-0.518442	1.50486	-0.362465	1.50486	-0.530275	1.50486	0.112257
1.5043	-0.395265	1.5043	-0.551853	1.5043	-0.584923	1.5043	-0.652397	1.5043	-0.610833	1.5043	-0.37391	1.5043	-0.449566	1.5043	0.139781
1.50373	-0.347593	1.50373	-0.610109	1.50373	-0.5727	1.50373	-0.720053	1.50373	-0.675599	1.50373	-0.382047	1.50373	-0.3036	1.50373	0.104221
1.50317	-0.393305	1.50317	-0.593028	1.50317	-0.61954	1.50317	-0.684743	1.50317	-0.642195	1.50317	-0.469095	1.50317	-0.317446	1.50317	0.0586631
1.5026	-0.420948	1.5026	-0.596373	1.5026	-0.667274	1.5026	-0.71357	1.5026	-0.582723	1.5026	-0.410046	1.5026	-0.223133	1.5026	0.0499123
1.50204	-0.459902	1.50204	-0.521398	1.50204	-0.548098	1.50204	-0.604871	1.50204	-0.528314	1.50204	-0.297711	1.50204	-0.302116	1.50204	0.126251
1.50147	-0.588172	1.50147	-0.546003	1.50147	-0.539455	1.50147	-0.693586	1.50147	-0.657371	1.50147	-0.300797	1.50147	-0.327599	1.50147	0.0470026
1.50091	-0.339681	1.50091	-0.430878	1.50091	-0.467845	1.50091	-0.634891	1.50091	-0.523602	1.50091	-0.293137	1.50091	-0.27969	1.50091	0.139271
1.50035	-0.499651	1.50035	-0.428982	1.50035	-0.505362	1.50035	-0.669248	1.50035	-0.55491	1.50035	-0.416183	1.50035	-0.573616	1.50035	0.191155

## Sheet: Fig2d
T(K)	deltaA(cm-1)
4.2	-94.217
10	-93.847
25	-86.585
35	-69.223
40	-51.163
42	-36.668
43	-19.601
44	-0.46982
45	-0.67466
50	-0.61802
