# Supplementary material for: Visualizing rotation and reversal of the Néel vector through antiferromagnetic trichroism
Source: Nat Commun. 2022 Feb 4;13:697. doi: 10.1038/s41467-022-28215-w (PMC8816959; doi:10.1038/s41467-022-28215-w)
Supplement: Supplementary file 5 — Source Data [file 41467_2022_28215_MOESM5_ESM.zip › SourceData/Fig3c.xlsx]

## Sheet: Fig3c
kx>0_position(mm)	kx>0_A'(cm-1)	kx<0_position(mm)	kx<0_A'(cm-1)
0.15	-104.912	0.15028	-14.7973
0.151	-107.024	0.15128	-13.3804
0.152	-106.756	0.15228	-13.909
0.153	-107.326	0.15328	-14.021
0.154	-106.601	0.15428	-13.4628
0.155	-106.28	0.15528	-14.2424
0.156	-106.208	0.15628	-14.3795
0.157	-105.862	0.15728	-14.4133
0.158	-106.027	0.15828	-14.2847
0.159	-107.071	0.15928	-13.967
0.16	-107.293	0.16028	-14.5985
0.161	-106.292	0.16128	-14.0754
0.162	-105.972	0.16228	-16.0544
0.163	-105.315	0.16328	-15.5026
0.164	-105.541	0.16428	-16.9766
0.165	-105.92	0.16528	-16.2629
0.166	-105.143	0.16628	-16.5985
0.167	-105.604	0.16728	-16.7024
0.168	-104.665	0.16828	-16.9927
0.169	-105.98	0.16928	-16.9532
0.17	-105.082	0.17028	-17.8032
0.171	-105.409	0.17128	-18.2386
0.172	-106.11	0.17228	-18.1694
0.173	-105.346	0.17328	-18.4226
0.174	-105.029	0.17428	-18.6667
0.175	-105.053	0.17528	-18.3843
0.176	-104.897	0.17628	-18.5504
0.177	-104.741	0.17728	-17.7305
0.178	-104.801	0.17828	-18.2289
0.179	-104.38	0.17928	-17.1404
0.18	-103.66	0.18028	-18.0878
0.181	-103.634	0.18128	-17.3874
0.182	-103.944	0.18228	-16.3789
0.183	-103.715	0.18328	-15.7592
0.184	-104.131	0.18428	-15.5519
0.185	-102.353	0.18528	-16.2124
0.186	-100.834	0.18628	-16.485
0.187	-99.5214	0.18728	-15.6194
0.188	-99.1145	0.18828	-14.4159
0.189	-97.1401	0.18928	-15.1974
0.19	-96.4169	0.19028	-14.7765
0.191	-96.8002	0.19128	-14.8934
0.192	-96.1698	0.19228	-15.4081
0.193	-97.4705	0.19328	-16.2744
0.194	-97.8647	0.19428	-15.3
0.195	-97.7534	0.19528	-16.2453
0.196	-98.3301	0.19628	-16.797
0.197	-98.1292	0.19728	-17.5743
0.198	-99.259	0.19828	-18.0036
0.199	-98.8589	0.19928	-19.0009
0.2	-99.5659	0.20028	-19.9856
0.201	-99.9572	0.20128	-19.5415
0.202	-101.089	0.20228	-18.8657
0.203	-101.784	0.20328	-17.8458
0.204	-103.357	0.20428	-18.2796
0.205	-103.676	0.20528	-18.3852
0.206	-101.79	0.20628	-19.0084
0.207	-103.326	0.20728	-18.5241
0.208	-102.966	0.20828	-19.2823
0.209	-104.51	0.20928	-18.4998
0.21	-105.986	0.21028	-18.1213
0.211	-106.492	0.21128	-17.7994
0.212	-106.579	0.21228	-16.8117
0.213	-106.055	0.21328	-15.6098
0.214	-106.344	0.21428	-15.5725
0.215	-105.354	0.21528	-15.286
0.216	-103.336	0.21628	-16.447
0.217	-101.224	0.21728	-17.3113
0.218	-95.6622	0.21828	-22.6124
0.219	-83.9169	0.21928	-32.2469
0.22	-68.9591	0.22028	-45.8175
0.221	-50.6557	0.22128	-58.7453
0.222	-35.9367	0.22228	-69.5998
0.223	-26.9606	0.22328	-77.6602
0.224	-23.033	0.22428	-83.3102
0.225	-22.3884	0.22528	-87.2755
0.226	-20.7917	0.22628	-90.8695
0.227	-20.4624	0.22728	-94.0295
0.228	-18.2957	0.22828	-97.6839
0.229	-19.1709	0.22928	-98.505
0.23	-16.4571	0.23028	-100.569
0.231	-17.0603	0.23128	-101.392
0.232	-18.2403	0.23228	-102.066
0.233	-17.6217	0.23328	-102.243
0.234	-17.9253	0.23428	-104.08
0.235	-16.5924	0.23528	-103.278
0.236	-16.0679	0.23628	-102.746
0.237	-15.3373	0.23728	-101.682
0.238	-14.1534	0.23828	-102.615
0.239	-14.2403	0.23928	-101.533
0.24	-14.3656	0.24028	-102.545
0.241	-14.3327	0.24128	-102.191
0.242	-14.5899	0.24228	-101.84
0.243	-15.0659	0.24328	-101.379
0.244	-15.9201	0.24428	-101.655
0.245	-15.1841	0.24528	-101.828
0.246	-15.5509	0.24628	-101.895
0.247	-14.7493	0.24728	-102.359
0.248	-14.407	0.24828	-100.819
0.249	-15.0221	0.24928	-100.882
0.25	-15.9624	0.25028	-101.346
0.251	-15.6466	0.25128	-100.242
0.252	-16.0449	0.25228	-100.839
0.253	-17.0127	0.25328	-100.893
0.254	-17.0606	0.25428	-100.665
0.255	-18.3134	0.25528	-100.609
0.256	-18.6592	0.25628	-100.017
0.257	-18.5324	0.25728	-99.4439
0.258	-18.2437	0.25828	-99.6473
0.259	-18.0805	0.25928	-99.4577
0.26	-18.6299	0.26028	-99.3681
0.261	-17.7087	0.26128	-100.066
0.262	-17.9292	0.26228	-99.7118
0.263	-18.3607	0.26328	-99.338
0.264	-19.9374	0.26428	-99.754
0.265	-18.9453	0.26528	-99.477
0.266	-19.1322	0.26628	-98.5115
0.267	-19.1939	0.26728	-97.9848
0.268	-19.8246	0.26828	-98.0978
0.269	-19.0183	0.26928	-98.5811
0.27	-21.5136	0.27028	-97.762
0.271	-22.3828	0.27128	-97.5745
0.272	-23.8294	0.27228	-95.8972
0.273	-23.911	0.27328	-97.1399
0.274	-23.6939	0.27428	-96.8723
0.275	-22.6552	0.27528	-96.8735
0.276	-21.3412	0.27628	-98.0325
0.277	-20.0247	0.27728	-97.6155
0.278	-19.4303	0.27828	-97.0024
0.279	-18.3139	0.27928	-97.1906
0.28	-18.9223	0.28028	-97.7312
0.281	-18.4797	0.28128	-98.0778
0.282	-20.9453	0.28228	-97.8322
0.283	-20.3371	0.28328	-98.4511
0.284	-21.43	0.28428	-100.398
0.285	-21.0366	0.28528	-99.9514
0.286	-18.7945	0.28628	-101.304
0.287	-18.0513	0.28728	-101.29
0.288	-16.2134	0.28828	-101.04
0.289	-16.6135	0.28928	-101.89
0.29	-15.7079	0.29028	-102.517
0.291	-16.6842	0.29128	-102.976
0.292	-16.8462	0.29228	-102.479
0.293	-15.6122	0.29328	-101.64
0.294	-17.2329	0.29428	-101.027
0.295	-19.5749	0.29528	-98.6563
0.296	-25.1321	0.29628	-96.4013
0.297	-30.4177	0.29728	-91.9625
0.298	-41.3811	0.29828	-83.8708
0.299	-54.7106	0.29928	-73.4369
0.3	-64.3307	0.30028	-62.8496
0.301	-75.7442	0.30128	-51.9885
0.302	-84.0246	0.30228	-41.9778
0.303	-90.3245	0.30328	-32.9237
0.304	-95.7598	0.30428	-26.4167
0.305	-98.7686	0.30528	-23.1273
0.306	-101.467	0.30628	-22.3542
0.307	-101.922	0.30728	-22.9793
0.308	-102.23	0.30828	-22.2987
0.309	-101.908	0.30928	-21.3298
0.31	-102.565	0.31028	-19.6363
0.311	-100.207	0.31128	-19.8887
0.312	-101.19	0.31228	-19.8144
0.313	-98.8332	0.31328	-18.0059
0.314	-99.4704	0.31428	-16.4985
0.315	-101.387	0.31528	-16.0084
0.316	-102.202	0.31628	-17.4668
0.317	-101.888	0.31728	-15.8147
0.318	-101.645	0.31828	-15.8107
0.319	-102.782	0.31928	-15.7135
0.32	-103.195	0.32028	-15.8686
0.321	-104.44	0.32128	-15.3318
0.322	-104.297	0.32228	-16.4964
0.323	-104.087	0.32328	-16.6544
0.324	-103.942	0.32428	-17.1634
0.325	-102.894	0.32528	-15.4396
0.326	-103.33	0.32628	-15.2722
0.327	-103.102	0.32728	-15.4066
0.328	-103.709	0.32828	-14.7243
0.329	-103.965	0.32928	-15.9171
0.33	-104.834	0.33028	-14.7745
0.331	-103.433	0.33128	-14.5306
0.332	-104.17	0.33228	-15.0384
0.333	-105.014	0.33328	-15.9372
0.334	-103.748	0.33428	-15.1824
0.335	-104.731	0.33528	-14.9989
0.336	-105.201	0.33628	-14.8205
0.337	-104.647	0.33728	-14.8525
0.338	-103.92	0.33828	-15.7832
0.339	-103.136	0.33928	-14.5397
0.34	-103.739	0.34028	-13.8886
0.341	-103.653	0.34128	-15.5975
0.342	-105.058	0.34228	-14.8414
0.343	-104.247	0.34328	-15.1647
0.344	-103.687	0.34428	-16.0086
0.345	-103.528	0.34528	-15.8009
0.346	-102.914	0.34628	-15.7835
0.347	-103.245	0.34728	-15.3598
0.348	-103.742	0.34828	-16.7769
0.349	-103.511	0.34928	-15.4754
0.35	-103.851	0.35028	-16.8165
0.351	-104.928	0.35128	-16.864
0.352	-104.569	0.35228	-17.255
0.353	-104.53	0.35328	-18.1052
0.354	-104.756	0.35428	-18.8754
0.355	-104.107	0.35528	-19.897
0.356	-102.676	0.35628	-21.8906
0.357	-100.749	0.35728	-26.1615
0.358	-96.2596	0.35828	-34.4469
0.359	-87.9751	0.35928	-46.2311
0.36	-75.0801	0.36028	-61.3978
0.361	-57.3144	0.36128	-76.1268
0.362	-39.7871	0.36228	-88.1606
0.363	-23.6325	0.36328	-93.3643
0.364	-16.2423	0.36428	-95.8378
0.365	-15.3002	0.36528	-98.4925
0.366	-15.8606	0.36628	-98.8904
0.367	-16.5536	0.36728	-100.075
0.368	-16.2423	0.36828	-99.5662
0.369	-16.3767	0.36928	-100.235
0.37	-16.1493	0.37028	-99.9206
0.371	-15.5991	0.37128	-101.097
0.372	-16.2045	0.37228	-100.223
0.373	-16.8715	0.37328	-100.021
0.374	-16.8944	0.37428	-100.947
0.375	-16.847	0.37528	-101.005
0.376	-17.5537	0.37628	-101.15
0.377	-17.551	0.37728	-99.7242
0.378	-17.6485	0.37828	-99.9286
0.379	-18.2566	0.37928	-100.249
0.38	-19.058	0.38028	-99.7073
0.381	-17.8813	0.38128	-100.747
0.382	-17.5394	0.38228	-99.4833
0.383	-18.1155	0.38328	-100.515
0.384	-15.9101	0.38428	-99.4797
0.385	-17.3482	0.38528	-99.7226
0.386	-16.9294	0.38628	-100.259
0.387	-17.1389	0.38728	-100.658
0.388	-16.6991	0.38828	-99.7173
0.389	-16.7021	0.38928	-100.501
0.39	-17.1841	0.39028	-100.295
0.391	-16.5784	0.39128	-101.128
0.392	-16.6047	0.39228	-101.354
0.393	-16.4379	0.39328	-99.8616
0.394	-16.1356	0.39428	-100.91
0.395	-15.1111	0.39528	-101.337
0.396	-15.995	0.39628	-101.227
0.397	-15.5876	0.39728	-100.473
0.398	-15.2131	0.39828	-101.788
0.399	-15.5995	0.39928	-101.459
0.4	-15.6039	0.40028	-101.88
0.401	-15.4999	0.40128	-101.385
0.402	-15.2173	0.40228	-101.351
0.403	-13.6256	0.40328	-102.155
0.404	-14.3671	0.40428	-101.621
0.405	-13.1505	0.40528	-101.358
0.406	-16.1309	0.40628	-102
0.407	-13.888	0.40728	-101.297
0.408	-12.6381	0.40828	-102.648
0.409	-13.5934	0.40928	-100.639
0.41	-15.3745	0.41028	-101.734
0.411	-14.6197	0.41128	-101.613
0.412	-13.6891	0.41228	-101.352
0.413	-14.672	0.41328	-101.598
0.414	-13.3738	0.41428	-101.522
0.415	-14.5633	0.41528	-101.335
0.416	-12.7793	0.41628	-101.648
0.417	-15.5594	0.41728	-101.036
0.418	-13.8313	0.41828	-101.844
0.419	-14.83	0.41928	-102.264
0.42	-15.3188	0.42028	-101.515
0.421	-15.064	0.42128	-101.623
0.422	-15.5818	0.42228	-101.037
0.423	-15.408	0.42328	-101.182
0.424	-15.8208	0.42428	-101.055
0.425	-15.9656	0.42528	-100.249
0.426	-16.7544	0.42628	-101.106
0.427	-16.607	0.42728	-100.52
0.428	-17.0477	0.42828	-98.7157
0.429	-18.0529	0.42928	-96.6492
0.43	-18.5398	0.43028	-94.7224
0.431	-22.1451	0.43128	-92.0843
0.432	-24.6922	0.43228	-88.5055
0.433	-32.5019	0.43328	-84.3234
0.434	-43.136	0.43428	-77.5078
0.435	-56.6912	0.43528	-68.1531
0.436	-72.6967	0.43628	-54.7873
0.437	-86.5669	0.43728	-43.0768
0.438	-97.7695	0.43828	-33.8429
0.439	-101.889	0.43928	-28.3126
0.44	-102.192	0.44028	-26.2896
0.441	-102.167	0.44128	-24.3086
0.442	-101.182	0.44228	-24.3543
0.443	-100.821	0.44328	-22.6493
0.444	-101.68	0.44428	-21.0267
0.445	-100.926	0.44528	-20.791
0.446	-100.98	0.44628	-20.7154
0.447	-100.737	0.44728	-19.58
0.448	-100.981	0.44828	-18.7911
0.449	-102.162	0.44928	-18.6383
0.45	-101.897	0.45028	-17.8693
0.451	-103.005	0.45128	-18.5388
0.452	-101.538	0.45228	-19.3326
0.453	-102.963	0.45328	-17.9219
0.454	-102.115	0.45428	-18.976
0.455	-101.623	0.45528	-19.1437
0.456	-101.591	0.45628	-19.1986
0.457	-100.156	0.45728	-18.4406
0.458	-100.371	0.45828	-19.4068
0.459	-100.213	0.45928	-19.704
0.46	-99.3989	0.46028	-18.542
0.461	-98.7663	0.46128	-18.72
0.462	-99.4255	0.46228	-17.6892
0.463	-98.0399	0.46328	-17.4771
0.464	-97.9043	0.46428	-17.766
0.465	-98.4075	0.46528	-16.9728
0.466	-98.7172	0.46628	-18.4277
0.467	-98.7186	0.46728	-18.1247
0.468	-98.8847	0.46828	-17.3956
0.469	-98.6258	0.46928	-16.019
0.47	-97.2302	0.47028	-15.6457
0.471	-99.2977	0.47128	-15.2345
0.472	-99.186	0.47228	-16.0372
0.473	-98.5059	0.47328	-15.8642
0.474	-100.693	0.47428	-15.7896
0.475	-100.279	0.47528	-16.1449
0.476	-100.707	0.47628	-16.571
0.477	-101.872	0.47728	-17.3374
0.478	-99.8935	0.47828	-17.4254
0.479	-99.3458	0.47928	-16.4888
0.48	-98.697	0.48028	-17.472
0.481	-99.0916	0.48128	-17.0383
0.482	-99.298	0.48228	-17.6099
0.483	-98.3623	0.48328	-17.2553
0.484	-98.797	0.48428	-17.969
0.485	-98.7874	0.48528	-18.0094
0.486	-99.8597	0.48628	-19.4972
0.487	-98.6635	0.48728	-23.1752
0.488	-98.6682	0.48828	-26.8394
0.489	-96.9793	0.48928	-31.1096
0.49	-95.5287	0.49028	-34.1659
0.491	-95.33	0.49128	-38.6326
0.492	-92.2748	0.49228	-43.7778
0.493	-90.2835	0.49328	-50.5599
0.494	-86.4083	0.49428	-56.4311
0.495	-81.7731	0.49528	-64.6757
0.496	-74.3024	0.49628	-71.4379
0.497	-66.6001	0.49728	-78.935
0.498	-59.2533	0.49828	-84.4292
0.499	-51.4904	0.49928	-90.3963
0.5	-43.7467	0.50028	-94.3554
0.501	-34.5653	0.50128	-97.1302
0.502	-27.9273	0.50228	-98.1172
0.503	-23.6184	0.50328	-99.5412
0.504	-20.1148	0.50428	-100.647
0.505	-18.9314	0.50528	-100.143
0.506	-17.4926	0.50628	-100.232
0.507	-18.5406	0.50728	-101.566
0.508	-17.9162	0.50828	-100.684
0.509	-17.4354	0.50928	-101.025
0.51	-16.0007	0.51028	-101.839
0.511	-16.1917	0.51128	-101.623
0.512	-16.3757	0.51228	-101.037
0.513	-17.0024	0.51328	-101.134
0.514	-15.2678	0.51428	-101.013
0.515	-15.2993	0.51528	-100.537
0.516	-14.9855	0.51628	-100.959
0.517	-15.6924	0.51728	-101.156
0.518	-15.728	0.51828	-101.064
0.519	-15.0003	0.51928	-102.155
0.52	-15.8679	0.52028	-101.386
0.521	-15.8007	0.52128	-101.255
0.522	-14.7354	0.52228	-100.54
0.523	-14.4216	0.52328	-100.984
0.524	-17.1225	0.52428	-100.929
0.525	-15.587	0.52528	-101.132
0.526	-15.2301	0.52628	-101.949
0.527	-15.7394	0.52728	-100.863
0.528	-16.2205	0.52828	-100.756
0.529	-16.2864	0.52928	-101.069
0.53	-16.3201	0.53028	-101.512
0.531	-17.6003	0.53128	-100.313
0.532	-18.8293	0.53228	-101.526
0.533	-19.1335	0.53328	-101.442
0.534	-18.8736	0.53428	-101.011
0.535	-18.4411	0.53528	-101.078
0.536	-18.5633	0.53628	-100.941
0.537	-18.4199	0.53728	-100.531
0.538	-16.8586	0.53828	-101.292
0.539	-15.6835	0.53928	-101.039
0.54	-16.9326	0.54028	-100.349
0.541	-14.9637	0.54128	-100.132
0.542	-15.0466	0.54228	-100.992
0.543	-15.3001	0.54328	-100.88
0.544	-16.1886	0.54428	-101.2
0.545	-18.248	0.54528	-101.236
0.546	-16.7481	0.54628	-100.296
0.547	-16.4421	0.54728	-99.2014
0.548	-16.9267	0.54828	-99.2841
0.549	-16.8293	0.54928	-99.8455
0.55	-17.342	0.55028	-97.7138
0.551	-17.2979	0.55128	-98.6858
0.552	-16.7935	0.55228	-98.0903
0.553	-16.6403	0.55328	-98.3288
0.554	-18.174	0.55428	-102.225
0.555	-17.274	0.55528	-103.573
0.556	-18.5834	0.55628	-102.489
0.557	-19.0083	0.55728	-101.205
0.558	-18.7755	0.55828	-101.566
0.559	-19.5168	0.55928	-101.743
0.56	-18.9514	0.56028	-103.677
0.561	-18.0225	0.56128	-102.48
0.562	-17.5158	0.56228	-102.415
0.563	-17.0234	0.56328	-103.366
0.564	-16.5186	0.56428	-103.865
0.565	-17.1524	0.56528	-103.559
0.566	-17.5818	0.56628	-105.449
0.567	-18.2213	0.56728	-104.317
0.568	-17.3276	0.56828	-105.504
0.569	-16.3159	0.56928	-105.02
0.57	-16.6745	0.57028	-105.48
0.571	-17.1138	0.57128	-105.447
0.572	-17.6544	0.57228	-104.479
0.573	-16.7367	0.57328	-104.63
0.574	-17.2279	0.57428	-105.032
0.575	-17.7242	0.57528	-104.431
0.576	-17.0963	0.57628	-104.607
0.577	-18.1152	0.57728	-104.2
0.578	-17.9499	0.57828	-103.355
0.579	-17.8195	0.57928	-102.614
0.58	-17.23	0.58028	-101.786
0.581	-16.7371	0.58128	-102.774
0.582	-15.249	0.58228	-102.439
0.583	-16.6361	0.58328	-102.057
0.584	-17.2826	0.58428	-102.029
0.585	-16.248	0.58528	-101.67
0.586	-17.6595	0.58628	-99.2851
0.587	-16.9869	0.58728	-99.5049
0.588	-16.5379	0.58828	-100.553
0.589	-17.2343	0.58928	-99.6936
0.59	-16.4366	0.59028	-99.3372
0.591	-15.6643	0.59128	-98.3098
0.592	-16.0984	0.59228	-99.997
0.593	-15.24	0.59328	-99.4121
0.594	-15.919	0.59428	-99.1897
0.595	-15.5113	0.59528	-99.0642
0.596	-14.9573	0.59628	-98.0997
0.597	-16.0033	0.59728	-98.3704
0.598	-16.5	0.59828	-97.838
0.599	-17.2507	0.59928	-97.3831
0.6	-17.4544	0.60028	-98.3205
0.601	-16.5663	0.60128	-98.4137
0.602	-15.6652	0.60228	-98.1239
0.603	-15.897	0.60328	-98.5258
0.604	-15.525	0.60428	-98.7018
0.605	-18.6903	0.60528	-98.7403
0.606	-20.7835	0.60628	-99.4393
0.607	-19.4788	0.60728	-99.1467
0.608	-17.0643	0.60828	-99.8887
0.609	-15.5712	0.60928	-99.7612
0.61	-15.0442	0.61028	-100.287
0.611	-16.7812	0.61128	-100.039
0.612	-16.1344	0.61228	-100.729
0.613	-15.6783	0.61328	-100.574
0.614	-15.9158	0.61428	-100.001
0.615	-16.2994	0.61528	-100.744
0.616	-16.5143	0.61628	-100.068
0.617	-16.4468	0.61728	-100.978
0.618	-15.3312	0.61828	-100.993
0.619	-14.71	0.61928	-101.645
0.62	-14.8429	0.62028	-101.702
0.621	-16.5509	0.62128	-102.175
0.622	-15.6402	0.62228	-101.793
0.623	-15.6562	0.62328	-100.463
0.624	-16.802	0.62428	-100.157
0.625	-16.8364	0.62528	-101.403
0.626	-16.8672	0.62628	-101.082
0.627	-16.5563	0.62728	-100.155
0.628	-17.0484	0.62828	-100.368
0.629	-16.2319	0.62928	-99.9795
0.63	-16.1136	0.63028	-99.6357
0.631	-15.8815	0.63128	-99.544
0.632	-16.6429	0.63228	-99.7634
0.633	-17.3175	0.63328	-100.55
0.634	-16.8006	0.63428	-100.095
0.635	-18.3546	0.63528	-99.8173
0.636	-17.8744	0.63628	-98.9235
0.637	-18.8963	0.63728	-99.7157
0.638	-18.3381	0.63828	-98.696
0.639	-18.7552	0.63928	-98.9808
0.64	-19.7598	0.64028	-98.0438
0.641	-19.223	0.64128	-99.5023
0.642	-17.4847	0.64228	-99.595
0.643	-17.8484	0.64328	-99.6636
0.644	-18.8056	0.64428	-98.7797
0.645	-19.1026	0.64528	-99.581
0.646	-18.0859	0.64628	-99.2965
0.647	-18.0667	0.64728	-97.9965
0.648	-17.8303	0.64828	-97.446
0.649	-16.5875	0.64928	-96.4786
0.65	-16.1268	0.65028	-96.8833
0.651	-16.2132	0.65128	-96.6867
0.652	-18.5023	0.65228	-97.3667
0.653	-20.8048	0.65328	-97.4569
0.654	-28.5126	0.65428	-97.8335
0.655	-41.082	0.65528	-97.5146
0.656	-60.4288	0.65628	-96.8578
0.657	-78.7282	0.65728	-95.4774
0.658	-94.0366	0.65828	-92.6291
0.659	-101.922	0.65928	-88.1574
0.66	-105.012	0.66028	-81.2144
0.661	-104.467	0.66128	-72.1422
0.662	-103.322	0.66228	-62.2159
0.663	-102.995	0.66328	-52.5634
0.664	-101.809	0.66428	-44.929
0.665	-102.131	0.66528	-38.7642
0.666	-101.446	0.66628	-36.2559
0.667	-101.694	0.66728	-33.2106
0.668	-100.991	0.66828	-31.2572
0.669	-101.442	0.66928	-28.6733
0.67	-101.761	0.67028	-27.3906
0.671	-100.723	0.67128	-26.6681
0.672	-102.156	0.67228	-24.9371
0.673	-101.888	0.67328	-25.326
0.674	-102.104	0.67428	-24.5434
0.675	-101.73	0.67528	-22.8088
0.676	-100.575	0.67628	-21.113
0.677	-99.7981	0.67728	-19.8525
0.678	-98.3351	0.67828	-18.1605
0.679	-96.8151	0.67928	-17.12
0.68	-98.6013	0.68028	-15.5274
0.681	-99.6728	0.68128	-14.4898
0.682	-100.631	0.68228	-14.7819
0.683	-102.53	0.68328	-14.4516
0.684	-101.232	0.68428	-15.0355
0.685	-100.945	0.68528	-14.4011
0.686	-99.7754	0.68628	-14.6321
0.687	-99.5903	0.68728	-14.9625
0.688	-101.263	0.68828	-14.8243
0.689	-101.264	0.68928	-14.2516
0.69	-102.868	0.69028	-13.9698
0.691	-103.031	0.69128	-13.0396
0.692	-102.523	0.69228	-13.4472
0.693	-101.745	0.69328	-14.0742
0.694	-101.447	0.69428	-13.9556
0.695	-103.381	0.69528	-14.8374
0.696	-102.071	0.69628	-14.9387
0.697	-102.055	0.69728	-14.9446
0.698	-101.819	0.69828	-14.334
0.699	-100.535	0.69928	-14.9837
0.7	-99.6584	0.70028	-15.5084
0.701	-99.2101	0.70128	-14.8265
0.702	-100.535	0.70228	-14.6784
0.703	-99.4797	0.70328	-16.5059
0.704	-101.058	0.70428	-17.7272
0.705	-100.784	0.70528	-19.4096
0.706	-101.744	0.70628	-17.0465
0.707	-102.073	0.70728	-16.7555
0.708	-102.352	0.70828	-17.7561
0.709	-103.49	0.70928	-18.0217
0.71	-103.902	0.71028	-16.8327
0.711	-105	0.71128	-16.629
0.712	-105.419	0.71228	-16.0095
0.713	-106.443	0.71328	-14.9602
0.714	-108.242	0.71428	-14.2992
0.715	-109.165	0.71528	-12.8126
0.716	-110.295	0.71628	-14.8645
0.717	-109.506	0.71728	-16.006
0.718	-109.894	0.71828	-14.6598
0.719	-110.005	0.71928	-15.4537
0.72	-109.155	0.72028	-15.6411
0.721	-109.396	0.72128	-18.5002
0.722	-109.375	0.72228	-16.3278
0.723	-108.22	0.72328	-17.8523
0.724	-106.307	0.72428	-14.5806
0.725	-106.251	0.72528	-13.0812
0.726	-105.404	0.72628	-11.783
0.727	-105.535	0.72728	-11.2924
0.728	-103.032	0.72828	-11.5543
0.729	-101.846	0.72928	-11.0661
0.73	-99.973	0.73028	-13.1763
0.731	-98.7831	0.73128	-14.3681
0.732	-97.8683	0.73228	-11.8355
0.733	-97.4078	0.73328	-13.085
0.734	-95.8207	0.73428	-13.2997
0.735	-94.1731	0.73528	-14.3601
0.736	-94.6129	0.73628	-15.9913
0.737	-94.8253	0.73728	-15.7807
0.738	-94.2024	0.73828	-15.4632
0.739	-95.3153	0.73928	-13.8198
0.74	-96.5099	0.74028	-14.2367
0.741	-99.5026	0.74128	-14.4115
0.742	-98.1385	0.74228	-14.2709
0.743	-96.7989	0.74328	-14.8621
0.744	-96.5873	0.74428	-14.7722
0.745	-98.5443	0.74528	-13.9305
0.746	-100.979	0.74628	-13.2035
0.747	-102.098	0.74728	-14.0817
0.748	-102.084	0.74828	-15.1701
0.749	-101.275	0.74928	-15.895
0.75	-100.597	0.75028	-16.6781
