# Supplementary material for: Visualizing rotation and reversal of the Néel vector through antiferromagnetic trichroism
Source: Nat Commun. 2022 Feb 4;13:697. doi: 10.1038/s41467-022-28215-w (PMC8816959; doi:10.1038/s41467-022-28215-w)
Supplement: Supplementary file 5 — Source Data [file 41467_2022_28215_MOESM5_ESM.zip › SourceData/Fig4h.xlsx]

## Sheet: Fig4h
E(kV/m)	Population
0	0.455518
10	0.461909
20	0.45964
30	0.464021
40	0.464021
50	0.464021
60	0.464021
70	0.464021
80	0.533835
90	0.551865
100	0.59239
110	0.692379
120	0.741636
130	0.75372
140	0.764583
150	0.779549
160	0.794251
170	0.822199
180	0.843918
190	0.952915
200	0.96376
210	0.980093
220	0.983053
230	0.987507
240	0.98732
250	0.9932
120	0.984636
50	0.981723
20	0.981892
0	0.989222
-10	0.988253
-20	0.987892
-30	0.985009
-40	0.954293
-50	0.931389
-60	0.912836
-70	0.885159
-80	0.698379
-90	0.680361
-100	0.614284
-110	0.455078
-120	0.379023
-130	0.288257
-140	0.181065
-150	0.03038
-160	0.0205586
-170	0.0152496
-180	0.00978162
-190	0.00432572
-200	0
-210	0.00149426
-220	0.00581517
-230	0.0112657
-240	0.00170429
-250	-0.00207018
-150	-0.000262986
-100	0.00237108
-50	0.00207079
-10	0.00943859
0	0.00943859
10	0.0140243
20	0.0185955
30	0.040374
40	0.0719449
50	0.294909
60	0.322878
70	0.360962
80	0.389272
90	0.428316
100	0.457666
110	0.496452
120	0.746908
130	0.762976
140	0.769439
150	0.780001
160	0.781818
170	0.798825
180	0.848534
190	0.977667
200	0.987116
210	0.987868
220	0.990642
230	0.993272
240	0.998658
250	1
