# Supplementary material for: Visualizing rotation and reversal of the Néel vector through antiferromagnetic trichroism
Source: Nat Commun. 2022 Feb 4;13:697. doi: 10.1038/s41467-022-28215-w (PMC8816959; doi:10.1038/s41467-022-28215-w)
Supplement: Supplementary file 5 — Source Data [file 41467_2022_28215_MOESM5_ESM.zip › SourceData/Fig5i.xlsx]

## Sheet: Fig5i
mu0H(T)	I(A',cm-1)	II(A',cm-1)	III(A',cm-1)	IV(A',cm-1)	V(A',cm-1)	VI(A',cm-1)
0	-25.8697	-19.1618	-20.2927	-104.561	-93.7501	-103.132
0.05	-25.6826	-21.5607	-21.6443	-104.924	-94.3896	-104.851
0.1	-26.2453	-22.0835	-23.7846	-103.835	-95.0815	-105.786
0.15	-28.7265	-22.1201	-20.8266	-105.628	-94.3792	-101.446
0.2	-29.7251	-23.9601	-20.8407	-105.136	-92.6993	-100.529
0.22	-32.9003	-24.0448	-20.9104	-105.634	-90.7002	-102.176
0.24	-32.7221	-24.911	-21.6137	-105.965	-87.9048	-101.03
0.26	-36.2918	-27.3349	-22.5773	-105.097	-87.2679	-99.8451
0.28	-40.541	-30.7685	-22.4139	-104.532	-81.1759	-97.0874
0.3	-46.8229	-33.2168	-22.6746	-104	-74.465	-93.9206
0.31	-49.8963	-34.2737	-23.7982	-103.07	-73.9554	-93.3755
0.32	-55.5097	-35.6578	-25.0542	-103.243	-67.7628	-90.7997
0.33	-59.9722	-35.9734	-24.5717	-102.148	-56.8808	-88.3938
0.335	-58.782	-37.2718	-25.7147	-101.909	-56.9965	-89.1431
0.34	-58.2312	-38.1159	-25.9683	-101.968	-57.1899	-87.1865
0.345	-60.7231	-37.656	-26.0621	-100.276	-55.7459	-90.0034
0.35	-59.1814	-39.9404	-26.0757	-100.885	-56.9326	-85.7706
0.355	-59.2602	-39.3986	-26.8748	-99.751	-57.1168	-84.3485
0.36	-58.8097	-41.5242	-26.531	-99.1184	-57.9164	-83.9834
0.365	-58.6807	-41.3866	-27.1195	-98.039	-57.9753	-82.4336
0.37	-59.113	-42.5966	-28.2975	-85.2877	-57.136	-80.5253
0.38	-60.1411	-44.3765	-40.3471	-74.3956	-58.0533	-79.4818
0.39	-60.6455	-46.7199	-50.1831	-68.8467	-57.2138	-75.9914
0.4	-60.639	-47.5482	-51.9558	-68.4876	-57.5604	-74.7785
0.42	-60.0033	-49.9971	-54.8636	-66.5138	-57.3621	-68.6588
0.44	-59.5877	-53.0083	-55.5742	-65.0702	-58.1188	-62.1776
0.46	-59.6457	-56.1855	-55.4876	-63.2119	-57.1768	-62.861
0.48	-59.435	-58.9182	-56.3312	-62.7355	-57.1025	-62.7684
0.5	-59.6348	-59.7961	-56.6381	-61.7826	-58.2141	-62.9855
0.52	-59.6903	-58.5334	-55.973	-61.5107	-57.5331	-61.559
0.54	-60.7912	-59.6356	-56.9776	-61.0654	-57.9026	-62.2847
0.56	-60.4244	-60.0905	-57.5941	-61.0062	-57.9941	-61.9638
0.58	-60.8624	-59.5599	-58.4944	-60.3516	-58.6582	-62.7147
