# Supplementary material for: Visualizing rotation and reversal of the Néel vector through antiferromagnetic trichroism
Source: Nat Commun. 2022 Feb 4;13:697. doi: 10.1038/s41467-022-28215-w (PMC8816959; doi:10.1038/s41467-022-28215-w)
Supplement: Supplementary file 5 — Source Data [file 41467_2022_28215_MOESM5_ESM.zip › SourceData/FigS3.xlsx]

## Sheet: FigS3a
100_T(K)	100_M(emu/mol-Cu)	001_T(K)	001_M(emu/mol-Cu)
4.19452	0.000559863	4.20253	0.00145919
4.20051	0.000559993	4.19989	0.00145969
6.01558	0.000554821	6.0089	0.00146598
6.02774	0.000561082	7.98955	0.00145851
8.00994	0.000562473	8.01838	0.00145686
8.03838	0.000563139	9.99621	0.00145862
9.99905	0.000566419	10.0017	0.00145907
9.99567	0.000566789	12.0047	0.00145793
11.9987	0.000572498	11.9734	0.00145583
11.9882	0.000572862	14.0322	0.00145417
14.0487	0.000583937	16.0005	0.00145269
14.0388	0.000581477	16.005	0.00145374
16.0021	0.000594795	18.0015	0.00145128
16.0003	0.000593638	17.9989	0.00145109
17.9943	0.000612603	19.9999	0.00145032
17.9925	0.000612575	20.0046	0.00144962
19.9989	0.000636001	21.9968	0.00145029
19.9967	0.000636089	21.9929	0.00145025
21.996	0.000664593	24.0048	0.00145141
22.0076	0.000664704	23.993	0.00145282
24.0037	0.000698368	25.9887	0.00145324
24.0048	0.000697959	26.0084	0.00145296
26.0054	0.000736046	28.004	0.0014559
25.9982	0.000736063	27.993	0.00145584
28.0005	0.000777581	30.0069	0.00145983
27.9971	0.000777676	30.0124	0.00145975
30.0108	0.000822011	31.0009	0.00146187
29.9865	0.000821918	30.9938	0.00146217
31.0042	0.000844894	31.9956	0.00146422
30.995	0.000845236	32.0111	0.00146465
31.9925	0.00086912	32.9981	0.00146626
32.0049	0.000876357	32.9981	0.00146792
33.0107	0.000890895	34.0028	0.00147054
33.0028	0.00089294	33.9974	0.00147137
34.0048	0.000917325	35.0256	0.00147398
33.9999	0.000918015	35.0114	0.00147471
34.9983	0.000942259	35.9886	0.00147715
35.0261	0.000942573	37.0011	0.00148128
35.9969	0.000967386	36.997	0.00148064
35.9875	0.00096731	37.989	0.00148493
37.0081	0.000993626	38.0006	0.00148499
37.0063	0.000993707	38.999	0.00148787
38.0055	0.00101889	39.0112	0.0014892
38.0165	0.00101932	40.0289	0.00149341
39.0267	0.00104531	39.9959	0.00149375
39.0113	0.00104539	40.9878	0.00149871
39.9878	0.00107137	41.0111	0.00149812
39.9912	0.00107156	41.9929	0.00150373
41.0168	0.00109768	42.0062	0.00150334
41.009	0.00109836	42.9975	0.00150926
42.004	0.00112597	43.006	0.00150948
42.0114	0.001126	43.9988	0.00151712
42.999	0.00115747	45.0011	0.00152163
43.0037	0.00115749	45.0019	0.00152314
43.9915	0.00117806	46.0183	0.00152842
44.0052	0.00117795	46.0007	0.00152732
44.9935	0.00118308	47.0129	0.00153014
45.0171	0.00118671	47.0057	0.00153043
46.0332	0.00119202	48.0328	0.00153394
45.9789	0.00119263	47.9929	0.00153294
47.0148	0.00119568	49.01	0.00153477
47.012	0.00119609	49.015	0.0015348
48.0109	0.00119815	50.0472	0.00153471
47.9995	0.0011983	50.0032	0.00153476
49.0199	0.00119927	52.0241	0.00153375
49.0199	0.00119981	52.0087	0.00153359
50.0114	0.0011999	53.0148	0.00153132
50.0155	0.00120004	53.0331	0.00153176
51.045	0.00119992	54.0212	0.0015291
51.0237	0.00119964	54.0236	0.00152916
52.0131	0.00119952	55.0442	0.00152644
52.0076	0.00119877	55.0123	0.00152613
53.0103	0.00119575	56.0156	0.00152371
53.04	0.00119768	56.0308	0.00152378
54.0366	0.00119614	57.0434	0.00151999
54.0165	0.00119636	57.0094	0.00152042
55.0123	0.00119395	58.0167	0.00151635
55.0001	0.00119373	59.0427	0.00151253
56.0422	0.0011916	59.0217	0.00151265
56.0232	0.00119169	60.0385	0.00150855
56.9963	0.00118953	60.0155	0.00150824
57.0369	0.00118935	61.022	0.00150284
58.0329	0.00118618	61.019	0.00150374
58.0275	0.00118614	62.0123	0.00150005
59.0567	0.00118303	62.0107	0.00149879
59.0483	0.00118316	63.0184	0.00149441
60.0111	0.00117939	63.05	0.00149497
60.0371	0.00117957	64.0604	0.0014902
61.0532	0.00117609	64.0083	0.00149028
61.0175	0.00117581	65.0261	0.00148462
62.0445	0.00117201	65.0127	0.00148475
62.0246	0.00117176	70.052	0.00145086
63.0563	0.00116831	70.0235	0.00145786
62.9915	0.00116858	75.0577	0.00142881
64.0196	0.00116433	80.1029	0.00139906
64.0099	0.00116397	80.0654	0.0013991
65.0798	0.00116067	85.0671	0.00137087
65.0328	0.00116017	85.0019	0.0013683
70.0759	0.00113811	90.0934	0.0013391
70.0551	0.00113797	90.038	0.00133921
75.034	0.00111496	95.1009	0.00131597
75.0463	0.00111499	95.0887	0.00130967
80.0377	0.00109113	100.106	0.0012817
80.0249	0.00109107	100.063	0.00128122
85.0395	0.00106717	105.108	0.00125347
85.0494	0.00106773	105.026	0.00125277
90.0553	0.00104234	110.108	0.00122512
95.1282	0.00101894	109.993	0.00122519
95.0451	0.00101904	115.138	0.00119901
100.126	0.000994433	115.096	0.0011987
100.054	0.000995612	120.124	0.00117418
105.059	0.000972014	120.032	0.0011759
105.025	0.000972164	125.066	0.00114893
110.168	0.000950119	125.009	0.00114755
110.036	0.000950334	130.036	0.00112219
115.074	0.000929083	130.112	0.0011235
115.099	0.000928807	135.114	0.00110167
120.027	0.000907994	135.023	0.00110107
120.094	0.000908164	140.039	0.00107859
125.163	0.000887411	139.98	0.0010795
125.104	0.000888664	145.069	0.00105523
130.087	0.000866882	145.14	0.00105491
130.029	0.000868954	150.123	0.00103632
135.051	0.00085045	150.038	0.00103569
135.015	0.000849757	155.089	0.00101315
140.131	0.000830431	155.106	0.00101422
140.064	0.000831195	160.14	0.000992988
145.125	0.000813325	160.061	0.000991377
145.051	0.000813387	165.161	0.000977254
150.12	0.000796058	165.177	0.00097579
150.162	0.000796837	170.151	0.000959049
155.153	0.000780683	170.135	0.000956573
155.032	0.000778492	175.087	0.000939394
160.147	0.000764208	175.13	0.000939896
160.133	0.000764514	180.118	0.000922064
165.268	0.000749999	180.05	0.000922167
165.165	0.000749738	185.131	0.000906087
170.123	0.000735222	185.063	0.000905852
170.139	0.000734303	190.044	0.000889907
175.1	0.000719532	190.029	0.000890079
174.977	0.000719754	195.124	0.000874166
180.125	0.000705428	195.048	0.000874322
180.062	0.00070543	205.13	0.00084557
185.129	0.00069197	205.058	0.000846291
185.065	0.000692123	210.121	0.000830131
190.122	0.000679985	210.045	0.000829869
190.044	0.000679434	215.109	0.000816423
195.124	0.000666077	215.042	0.000816432
195.056	0.000666728	220.1	0.000802523
200.128	0.000654826	220.04	0.000803988
200.056	0.000654228	225.1	0.000791551
205.122	0.000642406	225.034	0.000791065
205.038	0.000643314	230.099	0.000778819
210.109	0.000630942	230.029	0.000778637
210.032	0.000630566	235.109	0.000766273
215.122	0.000620119	235.048	0.000766089
215.058	0.000620473	240.113	0.000754465
220.127	0.000609474	240.021	0.000754713
220.046	0.000609253	245.118	0.000740884
225.118	0.000598756	245.031	0.000741664
225.051	0.000599144	250.076	0.000730355
230.092	0.00058904	250.058	0.000729826
230.015	0.000589078	255.119	0.00071965
235.101	0.000579635	255.016	0.000718295
235.067	0.000578714	260.078	0.000708677
240.113	0.000569027	260.022	0.000708043
240.045	0.000569407	265.102	0.000697601
245.085	0.000560725	265.049	0.000698057
245.031	0.000560809	270.088	0.000687247
250.097	0.000551584	270.038	0.000687632
250.015	0.000551898	275.079	0.000679022
255.115	0.000542835	275.021	0.000681158
255.034	0.000541794	280.107	0.00067133
260.101	0.000533996	280.047	0.000671181
260.055	0.000533873	285.093	0.000662858
265.088	0.000526039	285.041	0.00066315
265.049	0.000525944	290.078	0.000654805
270.083	0.000517874	290.007	0.000655436
270.027	0.000511054	295.095	0.000648077
275.105	0.000510761	295.052	0.000647933
275.016	0.000509865	300.125	0.000639351
280.091	0.000503953	299.98	0.000638503
280.042	0.000503353
285.093	0.000496634
285.024	0.00049571
290.095	0.00049112
290.007	0.000489939
295.064	0.000484253
295.028	0.000484561
300.081	0.000478663
300.037	0.000478832

## Sheet: FigS3b
X_mu0H(T)	X_M(muB/Cu2+)	100_mu0H(T)	100_M(muB/Cu2+)
0	-1.13235e-08	0	-7.22467e-07
0.02	1.73924e-05	0.02	2.01476e-05
0.04	3.66939e-05	0.04	4.14557e-05
0.06	5.96223e-05	0.06	6.41446e-05
0.08	8.89556e-05	0.08	8.78381e-05
0.1	0.000125059	0.1	0.00011332
0.12	0.000165992	0.12	0.000140199
0.14	0.000209002	0.14	0.000170275
0.16	0.000255169	0.16	0.000203158
0.18	0.000303412	0.18	0.000239155
0.2	0.000350914	0.2	0.000280296
0.22	0.00039803	0.22	0.000323107
0.24	0.000445011	0.24	0.000371979
0.26	0.000490989	0.26	0.000424431
0.28	0.000534963	0.28	0.000481226
0.3	0.00057912	0.3	0.000535458
0.32	0.000622387	0.32	0.000594322
0.34	0.000666511	0.34	0.000647019
0.36	0.000709419	0.36	0.000700437
0.38	0.00075527	0.38	0.000750432
0.4	0.00079789	0.4	0.000795981
0.42	0.00083993	0.42	0.000844019
0.44	0.000883984	0.44	0.000888218
0.46	0.000924719	0.46	0.00093179
0.48	0.000967101	0.48	0.000977123
0.5	0.00100702	0.5	0.00101735
0.52	0.00105036	0.52	0.00106571
0.54	0.00109101	0.54	0.00110145
0.56	0.00113359	0.56	0.00114459
0.58	0.00117489	0.58	0.00118707
0.6	0.00121495	0.6	0.00122952
0.65	0.00131923	0.65	0.00132976
0.65	0.00131452	0.65	0.00132671
0.6	0.00121081	0.6	0.00122491
0.58	0.00117167	0.58	0.00118274
0.56	0.00112944	0.56	0.00114208
0.54	0.00108985	0.54	0.00109928
0.52	0.00104108	0.52	0.00105892
0.5	0.0010038	0.5	0.00101618
0.48	0.00096364	0.48	0.00097217
0.46	0.000918356	0.46	0.000926812
0.44	0.000881921	0.44	0.000878869
0.42	0.000837391	0.42	0.000840274
0.4	0.000791901	0.4	0.000798329
0.38	0.000750951	0.38	0.000742862
0.36	0.000707904	0.36	0.000698999
0.34	0.000669732	0.34	0.000644366
0.32	0.000615632	0.32	0.000588623
0.3	0.000576046	0.3	0.000530998
0.28	0.000530124	0.28	0.000478547
0.26	0.000489623	0.26	0.000417185
0.24	0.000441107	0.24	0.000372076
0.22	0.000391747	0.22	0.000320927
0.2	0.000347659	0.2	0.000275292
0.18	0.000303866	0.18	0.000241592
0.16	0.000244143	0.16	0.00020107
0.14	0.00020443	0.14	0.000169422
0.12	0.000164653	0.12	0.000133699
0.1	0.00012976	0.1	0.000112619
0.08	8.72683e-05	0.08	8.37261e-05
0.06	6.32352e-05	0.06	7.17705e-05
0.04	3.62504e-05	0.04	4.32211e-05
0.02	1.84567e-05	0.02	2.22466e-05
0	-1.52487e-06	0	4.72543e-06
