# Supplementary material for: Visualizing rotation and reversal of the Néel vector through antiferromagnetic trichroism
Source: Nat Commun. 2022 Feb 4;13:697. doi: 10.1038/s41467-022-28215-w (PMC8816959; doi:10.1038/s41467-022-28215-w)
Supplement: Supplementary file 5 — Source Data [file 41467_2022_28215_MOESM5_ESM.zip › SourceData/FigS4.xlsx]

## Sheet: FigS4
50K(eV)	50K(A,cm-1)	43K(eV)	43K(A,cm-1)	40K(eV)	40K(A,cm-1)	35K(eV)	35K(A,cm-1)	25K(eV)	25K(A,cm-1)	4.2K(eV)	4.2K(A,cm-1)
1.99961	845.41	1.99961	849.979	1.99961	841.889	1.99961	843.803	1.99961	827.759	1.99961	825.341
1.99851	856.98	1.99851	845.723	1.99851	844.936	1.99851	831.897	1.99851	832.659	1.99851	826.393
1.99742	845.083	1.99742	850.295	1.99742	842.86	1.99742	839.877	1.99742	832.733	1.99742	824.337
1.99632	832.765	1.99632	831.35	1.99632	834.717	1.99632	822.636	1.99632	813.861	1.99632	812.297
1.99523	838.378	1.99523	834.012	1.99523	833.326	1.99523	824.108	1.99523	811.967	1.99523	803.116
1.99414	842.722	1.99414	831.914	1.99414	842.531	1.99414	826.851	1.99414	811.348	1.99414	813.413
1.99305	839.983	1.99305	836.286	1.99305	838.887	1.99305	824.963	1.99305	808.348	1.99305	805.337
1.99196	846.179	1.99196	837.483	1.99196	831.471	1.99196	827.273	1.99196	807.554	1.99196	801.157
1.99087	835.448	1.99087	828.777	1.99087	828.45	1.99087	817.792	1.99087	796.472	1.99087	797.283
1.98978	848.851	1.98978	826.673	1.98978	832.706	1.98978	822.235	1.98978	801.724	1.98978	793.093
1.9887	841.562	1.9887	836.099	1.9887	824.846	1.9887	819.358	1.9887	800.393	1.9887	785.56
1.98761	847.104	1.98761	829.439	1.98761	828.841	1.98761	814.604	1.98761	790.76	1.98761	784.714
1.98653	836.718	1.98653	827.986	1.98653	821.06	1.98653	815.919	1.98653	794.466	1.98653	784.844
1.98545	838.147	1.98545	826.73	1.98545	810.243	1.98545	800.661	1.98545	779.826	1.98545	773.689
1.98437	846.213	1.98437	832.545	1.98437	832.768	1.98437	808.82	1.98437	786.937	1.98437	774.642
1.98329	846.559	1.98329	841.422	1.98329	828.467	1.98329	803.2	1.98329	774.039	1.98329	772.759
1.98221	826.115	1.98221	814.619	1.98221	801.13	1.98221	787.139	1.98221	764.495	1.98221	760.809
1.98114	824.767	1.98114	810.547	1.98114	806.513	1.98114	790.871	1.98114	766.786	1.98114	754.215
1.98006	831.61	1.98006	820.988	1.98006	803.462	1.98006	784.787	1.98006	761.002	1.98006	750.724
1.97899	832.314	1.97899	824.232	1.97899	804.981	1.97899	784.432	1.97899	758.013	1.97899	743.942
1.97792	841.629	1.97792	821.93	1.97792	812.165	1.97792	789.445	1.97792	759.043	1.97792	744.512
1.97685	832.635	1.97685	823.681	1.97685	813.603	1.97685	785.764	1.97685	748.717	1.97685	736.401
1.97578	828.256	1.97578	817.173	1.97578	795.506	1.97578	780.812	1.97578	752.229	1.97578	737.781
1.97471	820.356	1.97471	800.885	1.97471	793	1.97471	772.506	1.97471	734.521	1.97471	727.01
1.97364	826.494	1.97364	810.361	1.97364	787.813	1.97364	767.807	1.97364	733.656	1.97364	723.362
1.97258	811.089	1.97258	800.764	1.97258	779.801	1.97258	759.569	1.97258	727.563	1.97258	714.144
1.97151	823.268	1.97151	799.798	1.97151	781.03	1.97151	758.31	1.97151	724.084	1.97151	713.476
1.97045	820.695	1.97045	796.104	1.97045	779.217	1.97045	747.293	1.97045	713.73	1.97045	706.697
1.96939	809.771	1.96939	789.294	1.96939	770.264	1.96939	747.11	1.96939	712.043	1.96939	700.856
1.96833	813.699	1.96833	796.776	1.96833	771.734	1.96833	741.092	1.96833	706.698	1.96833	699.51
1.96727	799.196	1.96727	782.821	1.96727	766.995	1.96727	737.217	1.96727	703.961	1.96727	692.09
1.96621	805.127	1.96621	786.878	1.96621	760.701	1.96621	733.476	1.96621	699.331	1.96621	685.699
1.96515	804.294	1.96515	780.32	1.96515	757.909	1.96515	729.333	1.96515	694.183	1.96515	684.294
1.9641	807.856	1.9641	783.294	1.9641	755.613	1.9641	728.7	1.9641	690.182	1.9641	679.517
1.96304	782.82	1.96304	768.769	1.96304	741.031	1.96304	714.752	1.96304	683.501	1.96304	672.361
1.96199	797.829	1.96199	771.089	1.96199	749.619	1.96199	719.344	1.96199	683.855	1.96199	670.989
1.96094	794.131	1.96094	769.96	1.96094	741.579	1.96094	710.574	1.96094	677.486	1.96094	666.953
1.95989	784.937	1.95989	754.203	1.95989	732.726	1.95989	705.25	1.95989	670.509	1.95989	660.04
1.95884	784.943	1.95884	757.271	1.95884	730.855	1.95884	702.003	1.95884	669.531	1.95884	660.241
1.9578	779.343	1.9578	747.601	1.9578	726.776	1.9578	694.108	1.9578	664.115	1.9578	653.474
1.95675	767.01	1.95675	737.901	1.95675	717.338	1.95675	690.564	1.95675	659.446	1.95675	650.024
1.9557	769.344	1.9557	742.153	1.9557	718.954	1.9557	690.862	1.9557	656.565	1.9557	649.171
1.95466	760.614	1.95466	736.172	1.95466	710.594	1.95466	685.046	1.95466	653.914	1.95466	645.583
1.95362	761.186	1.95362	734.091	1.95362	709.012	1.95362	681.454	1.95362	650.24	1.95362	642.102
1.95258	752.383	1.95258	728.122	1.95258	704.234	1.95258	674.712	1.95258	645.957	1.95258	639.464
1.95153	750.785	1.95153	725.103	1.95153	700.557	1.95153	673.121	1.95153	643.079	1.95153	635.707
1.9505	753.365	1.9505	723.422	1.9505	696.272	1.9505	671.568	1.9505	643.316	1.9505	635.094
1.94946	742.139	1.94946	717.007	1.94946	692.161	1.94946	664.485	1.94946	638.986	1.94946	630.476
1.94842	742.22	1.94842	715.362	1.94842	689.446	1.94842	665.57	1.94842	637.363	1.94842	628.868
1.94739	733.273	1.94739	709.913	1.94739	686.289	1.94739	659.806	1.94739	633.153	1.94739	624.781
1.94635	731.387	1.94635	703.199	1.94635	681.622	1.94635	654.785	1.94635	632.981	1.94635	623.257
1.94532	725.901	1.94532	700.066	1.94532	678.143	1.94532	655	1.94532	630.154	1.94532	621.104
1.94429	719.811	1.94429	694.557	1.94429	674.401	1.94429	650.028	1.94429	626.376	1.94429	619.198
1.94326	718.075	1.94326	693.386	1.94326	671.616	1.94326	650.138	1.94326	625.636	1.94326	618.901
1.94223	710.519	1.94223	689.102	1.94223	668.853	1.94223	645.142	1.94223	623.312	1.94223	615.658
1.9412	706.958	1.9412	680.023	1.9412	662.502	1.9412	641.279	1.9412	619.688	1.9412	613.309
1.94018	699.47	1.94018	679.566	1.94018	660.208	1.94018	640.418	1.94018	618.831	1.94018	612.475
1.93915	692.387	1.93915	672.889	1.93915	656.013	1.93915	636.236	1.93915	614.466	1.93915	609.156
1.93813	694.446	1.93813	670.477	1.93813	655.81	1.93813	636.522	1.93813	616.277	1.93813	610.868
1.93711	680.86	1.93711	663.193	1.93711	648.998	1.93711	631.718	1.93711	611.037	1.93711	605.732
1.93608	674.471	1.93608	660.045	1.93608	644.541	1.93608	627.65	1.93608	609.677	1.93608	604.318
1.93506	669.651	1.93506	652.538	1.93506	639.561	1.93506	626.483	1.93506	607.282	1.93506	603.726
1.93404	662.078	1.93404	647.366	1.93404	637.55	1.93404	624.373	1.93404	606.05	1.93404	601.027
1.93303	654.231	1.93303	643.101	1.93303	633.321	1.93303	620.149	1.93303	603.663	1.93303	599.012
1.93201	646.093	1.93201	633.194	1.93201	626.328	1.93201	615.567	1.93201	600.369	1.93201	595.651
1.93099	634.731	1.93099	624.606	1.93099	619.365	1.93099	609.872	1.93099	595.825	1.93099	591.171
1.92998	628.276	1.92998	618.268	1.92998	615.108	1.92998	606.313	1.92998	593.843	1.92998	590.587
1.92897	619.408	1.92897	610.633	1.92897	608.646	1.92897	601.824	1.92897	591.243	1.92897	586.791
1.92795	609.711	1.92795	602.772	1.92795	602.422	1.92795	596.436	1.92795	588.199	1.92795	583.181
1.92694	602.074	1.92694	594.197	1.92694	595.821	1.92694	591.761	1.92694	583.799	1.92694	579.897
1.92594	592.202	1.92594	586.985	1.92594	589.884	1.92594	586.53	1.92594	580.954	1.92594	576.843
1.92493	581.429	1.92493	576.905	1.92493	582.573	1.92493	580.069	1.92493	574.943	1.92493	571.376
1.92392	573.283	1.92392	568.296	1.92392	575.108	1.92392	574.394	1.92392	570.826	1.92392	567.861
1.92291	562.061	1.92291	559.114	1.92291	566.9	1.92291	566.826	1.92291	564.618	1.92291	561.47
1.92191	553.455	1.92191	551.726	1.92191	560.766	1.92191	561.982	1.92191	561.889	1.92191	558.505
1.9209	544.672	1.9209	543.822	1.9209	553.3	1.9209	555.83	1.9209	555.971	1.9209	553.791
1.9199	535.148	1.9199	535.564	1.9199	544.91	1.9199	548.738	1.9199	549.685	1.9199	547.903
1.9189	526.987	1.9189	527.531	1.9189	537.663	1.9189	543.166	1.9189	544.218	1.9189	542.267
1.9179	518.382	1.9179	520.114	1.9179	529.927	1.9179	536.311	1.9179	537.764	1.9179	536.672
1.9169	510.296	1.9169	513.006	1.9169	523.349	1.9169	529.897	1.9169	532.055	1.9169	530.774
1.91591	502.704	1.91591	506.389	1.91591	516.135	1.91591	524.181	1.91591	525.94	1.91591	524.961
1.91491	495.048	1.91491	499.319	1.91491	508.389	1.91491	518.013	1.91491	519.878	1.91491	519.232
1.91391	487.688	1.91391	492.984	1.91391	502.607	1.91391	511.848	1.91391	514.313	1.91391	513.906
1.91292	481.201	1.91292	486.604	1.91292	496.462	1.91292	506.652	1.91292	509.168	1.91292	508.411
1.91193	474.218	1.91193	480.149	1.91193	489.985	1.91193	500.036	1.91193	503.426	1.91193	502.817
1.91094	467.997	1.91094	474.5	1.91094	484.73	1.91094	494.981	1.91094	498.595	1.91094	497.78
1.90994	462.806	1.90994	468.964	1.90994	479.258	1.90994	489.749	1.90994	494.089	1.90994	493.061
1.90896	457.058	1.90896	463.909	1.90896	474.058	1.90896	484.589	1.90896	489.102	1.90896	488.286
1.90797	452.456	1.90797	459.051	1.90797	470.002	1.90797	480.074	1.90797	485.131	1.90797	484.451
1.90698	448.057	1.90698	454.51	1.90698	465.241	1.90698	475.901	1.90698	481.127	1.90698	480.486
1.90599	443.669	1.90599	449.923	1.90599	461.417	1.90599	471.007	1.90599	477.049	1.90599	476.701
1.90501	439.467	1.90501	445.867	1.90501	457.052	1.90501	466.45	1.90501	472.953	1.90501	472.873
1.90402	435.644	1.90402	442.183	1.90402	453.451	1.90402	462.713	1.90402	469.774	1.90402	468.89
1.90304	432.279	1.90304	438.725	1.90304	450.211	1.90304	459.51	1.90304	466.789	1.90304	466.13
1.90206	429.202	1.90206	435.528	1.90206	447.194	1.90206	456.29	1.90206	463.603	1.90206	463.476
1.90108	426.206	1.90108	432.72	1.90108	444.493	1.90108	453.387	1.90108	460.898	1.90108	460.646
1.9001	423.371	1.9001	429.73	1.9001	441.712	1.9001	450.573	1.9001	458.442	1.9001	457.994
1.89912	421.147	1.89912	427.493	1.89912	439.507	1.89912	448.065	1.89912	456.418	1.89912	456.542
1.89815	418.74	1.89815	425.001	1.89815	437.334	1.89815	445.839	1.89815	454.082	1.89815	454.304
1.89717	417.171	1.89717	423.201	1.89717	435.636	1.89717	443.992	1.89717	452.141	1.89717	452.771
1.8962	415.253	1.8962	421.499	1.8962	433.753	1.8962	442.403	1.8962	450.615	1.8962	451.004
1.89522	413.57	1.89522	419.86	1.89522	432.075	1.89522	440.916	1.89522	449.074	1.89522	449.949
1.89425	412.029	1.89425	418.512	1.89425	431.009	1.89425	439.786	1.89425	447.982	1.89425	448.857
1.89328	410.735	1.89328	417.471	1.89328	429.665	1.89328	438.932	1.89328	446.865	1.89328	448.252
1.89231	409.619	1.89231	416.878	1.89231	428.879	1.89231	438.384	1.89231	446.113	1.89231	447.489
1.89134	408.799	1.89134	416.006	1.89134	428.016	1.89134	437.756	1.89134	445.17	1.89134	446.681
1.89037	408.064	1.89037	415.302	1.89037	427.118	1.89037	437.518	1.89037	444.727	1.89037	446.21
1.88941	407.445	1.88941	414.946	1.88941	426.637	1.88941	437.27	1.88941	444.584	1.88941	446.024
1.88844	406.77	1.88844	414.64	1.88844	426.331	1.88844	436.97	1.88844	444.141	1.88844	445.862
1.88748	406.585	1.88748	414.72	1.88748	426.414	1.88748	437.214	1.88748	444.698	1.88748	446.206
1.88651	406.192	1.88651	414.781	1.88651	426.08	1.88651	437.375	1.88651	445.008	1.88651	446.196
1.88555	406.2	1.88555	415.011	1.88555	426.261	1.88555	437.946	1.88555	445.179	1.88555	446.815
1.88459	406.169	1.88459	415.134	1.88459	426.546	1.88459	438.023	1.88459	445.465	1.88459	446.992
1.88363	406.343	1.88363	415.662	1.88363	426.926	1.88363	438.754	1.88363	446.323	1.88363	447.856
1.88267	406.913	1.88267	416.648	1.88267	427.887	1.88267	439.763	1.88267	447.274	1.88267	448.974
1.88172	407.244	1.88172	417.19	1.88172	428.205	1.88172	440.117	1.88172	448.028	1.88172	449.598
1.88076	407.798	1.88076	418.19	1.88076	429.213	1.88076	441.058	1.88076	449.508	1.88076	451.079
1.8798	408.02	1.8798	418.531	1.8798	429.743	1.8798	441.581	1.8798	449.733	1.8798	451.46
1.87885	408.855	1.87885	419.7	1.87885	430.759	1.87885	442.799	1.87885	451.131	1.87885	452.906
1.8779	409.858	1.8779	420.817	1.8779	431.8	1.8779	443.789	1.8779	452.928	1.8779	454.048
1.87694	410.64	1.87694	421.883	1.87694	432.712	1.87694	444.898	1.87694	453.892	1.87694	455.933
1.87599	411.896	1.87599	423.362	1.87599	434.656	1.87599	446.477	1.87599	455.946	1.87599	457.438
1.87504	412.655	1.87504	424.075	1.87504	435.61	1.87504	447.501	1.87504	457.201	1.87504	458.742
1.87409	413.775	1.87409	425.54	1.87409	436.819	1.87409	448.538	1.87409	458.281	1.87409	460.038
1.87315	414.736	1.87315	426.732	1.87315	438.458	1.87315	450.163	1.87315	460.222	1.87315	461.787
1.8722	416.274	1.8722	428.129	1.8722	440.077	1.8722	451.769	1.8722	461.88	1.8722	464.044
1.87125	417.738	1.87125	429.484	1.87125	441.687	1.87125	453.277	1.87125	463.96	1.87125	465.536
1.87031	418.781	1.87031	430.711	1.87031	443.127	1.87031	454.565	1.87031	465.284	1.87031	467.176
1.86936	420.35	1.86936	432.109	1.86936	444.965	1.86936	456.198	1.86936	467.47	1.86936	469.425
1.86842	421.566	1.86842	433.751	1.86842	446.614	1.86842	457.856	1.86842	468.992	1.86842	471.159
1.86748	423.148	1.86748	435.513	1.86748	448.363	1.86748	459.208	1.86748	470.693	1.86748	472.694
1.86654	424.984	1.86654	436.93	1.86654	450.363	1.86654	461.351	1.86654	472.527	1.86654	474.884
1.8656	426.697	1.8656	438.489	1.8656	451.789	1.8656	462.842	1.8656	474.875	1.8656	476.739
1.86466	428.191	1.86466	440.604	1.86466	453.86	1.86466	465.044	1.86466	476.877	1.86466	478.877
1.86373	429.629	1.86373	441.988	1.86373	455.554	1.86373	466.777	1.86373	478.619	1.86373	480.909
1.86279	431.337	1.86279	443.682	1.86279	457.485	1.86279	468.526	1.86279	480.092	1.86279	482.718
1.86186	433.532	1.86186	445.53	1.86186	459.673	1.86186	471.226	1.86186	482.651	1.86186	485.042
1.86092	435.089	1.86092	447.504	1.86092	461.859	1.86092	473.109	1.86092	484.423	1.86092	487.118
1.85999	436.897	1.85999	448.956	1.85999	463.771	1.85999	475.023	1.85999	486.748	1.85999	489.234
1.85906	438.949	1.85906	450.928	1.85906	465.466	1.85906	477.488	1.85906	488.754	1.85906	491.613
1.85813	440.747	1.85813	452.978	1.85813	467.653	1.85813	479.49	1.85813	491.219	1.85813	493.773
1.8572	442.732	1.8572	454.746	1.8572	469.722	1.8572	481.699	1.8572	493.22	1.8572	495.752
1.85627	444.697	1.85627	456.685	1.85627	471.925	1.85627	484.121	1.85627	495.263	1.85627	498.28
1.85534	446.409	1.85534	458.819	1.85534	473.925	1.85534	486.284	1.85534	497.505	1.85534	500.466
1.85442	448.925	1.85442	460.98	1.85442	476.16	1.85442	488.404	1.85442	500.104	1.85442	502.952
1.85349	450.586	1.85349	463.005	1.85349	478.365	1.85349	490.756	1.85349	501.666	1.85349	505.012
1.85257	452.908	1.85257	465.502	1.85257	480.902	1.85257	493.443	1.85257	504.797	1.85257	507.602
1.85164	455.327	1.85164	467.589	1.85164	483.439	1.85164	496.265	1.85164	507.323	1.85164	510.121
1.85072	457.063	1.85072	469.733	1.85072	485.465	1.85072	498.374	1.85072	509.228	1.85072	512.137
1.8498	459.561	1.8498	471.973	1.8498	487.761	1.8498	501.347	1.8498	512.105	1.8498	514.971
1.84888	461.077	1.84888	474.121	1.84888	489.262	1.84888	502.704	1.84888	513.32	1.84888	516.151
1.84796	463.022	1.84796	476.052	1.84796	491.736	1.84796	505.124	1.84796	515.961	1.84796	517.769
1.84705	465.157	1.84705	478.217	1.84705	493.903	1.84705	506.667	1.84705	517.839	1.84705	520.455
1.84613	467.64	1.84613	480.682	1.84613	496.174	1.84613	509.709	1.84613	520.536	1.84613	523.131
1.84521	469.637	1.84521	482.777	1.84521	498.099	1.84521	511.312	1.84521	522.131	1.84521	524.662
1.8443	471.265	1.8443	484.716	1.8443	499.293	1.8443	513.16	1.8443	523.922	1.8443	526.618
1.84338	473.035	1.84338	486.793	1.84338	501.293	1.84338	515.308	1.84338	525.994	1.84338	528.28
1.84247	475.678	1.84247	488.819	1.84247	503.35	1.84247	517.471	1.84247	528.557	1.84247	531.273
1.84156	477.579	1.84156	490.773	1.84156	505.201	1.84156	519.736	1.84156	530.317	1.84156	532.87
1.84065	479.943	1.84065	493.481	1.84065	507.924	1.84065	521.658	1.84065	532.195	1.84065	534.716
1.83974	482.38	1.83974	495.384	1.83974	510.447	1.83974	524.394	1.83974	534.958	1.83974	536.972
1.83883	483.612	1.83883	497.442	1.83883	512.246	1.83883	525.876	1.83883	536.71	1.83883	539.926
1.83792	485.179	1.83792	498.969	1.83792	513.262	1.83792	528.128	1.83792	537.885	1.83792	540.314
1.83702	487.662	1.83702	501.024	1.83702	515.677	1.83702	529.435	1.83702	540.075	1.83702	542.804
1.83611	489.558	1.83611	503.321	1.83611	517.877	1.83611	532.387	1.83611	542.732	1.83611	544.664
1.8352	491.479	1.8352	505.449	1.8352	519.148	1.8352	533.491	1.8352	544.75	1.8352	546.492
1.8343	493.286	1.8343	507.036	1.8343	521.084	1.8343	535.21	1.8343	546.547	1.8343	548.053
1.8334	494.924	1.8334	508.692	1.8334	522.733	1.8334	537.151	1.8334	547.565	1.8334	550.026
1.8325	496.708	1.8325	510.551	1.8325	524.648	1.8325	539.345	1.8325	550.471	1.8325	551.922
1.8316	498.097	1.8316	513.019	1.8316	525.845	1.8316	540.369	1.8316	551.881	1.8316	552.691
1.8307	500.599	1.8307	514.971	1.8307	528.57	1.8307	542.87	1.8307	553.762	1.8307	555.477
1.8298	502.096	1.8298	516.371	1.8298	529.865	1.8298	543.783	1.8298	555.305	1.8298	556.49
1.8289	503.845	1.8289	518.061	1.8289	532.093	1.8289	545.502	1.8289	557.142	1.8289	559.431
1.82801	505.907	1.82801	519.968	1.82801	534.304	1.82801	547.843	1.82801	560.09	1.82801	562.248
1.82711	507.694	1.82711	522.444	1.82711	536.45	1.82711	550.975	1.82711	562.155	1.82711	564.153
1.82622	509.485	1.82622	524.432	1.82622	538.797	1.82622	551.632	1.82622	564.36	1.82622	565.843
1.82532	512.391	1.82532	526.472	1.82532	540.888	1.82532	554.181	1.82532	566.028	1.82532	569.011
1.82443	513.964	1.82443	528.228	1.82443	542.849	1.82443	555.953	1.82443	567.962	1.82443	570.603
1.82354	515.528	1.82354	530.837	1.82354	545.092	1.82354	558.604	1.82354	571.052	1.82354	572.891
1.82265	518.251	1.82265	532.493	1.82265	547.502	1.82265	560.608	1.82265	572.148	1.82265	575.108
1.82176	520.065	1.82176	534.982	1.82176	549.336	1.82176	562.143	1.82176	575.989	1.82176	577.501
1.82087	521.577	1.82087	536.764	1.82087	552.382	1.82087	565.462	1.82087	577.818	1.82087	580.126
1.81998	525.14	1.81998	539.931	1.81998	555.259	1.81998	568.604	1.81998	581.743	1.81998	582.59
1.8191	526.241	1.8191	541.26	1.8191	556.909	1.8191	569.297	1.8191	581.841	1.8191	584.548
1.81821	528.733	1.81821	543.817	1.81821	558.999	1.81821	571.091	1.81821	584.436	1.81821	587.04
1.81733	530.291	1.81733	545.966	1.81733	561.428	1.81733	574.194	1.81733	587.439	1.81733	589.444
1.81644	532.941	1.81644	549.062	1.81644	564.699	1.81644	577.483	1.81644	589.792	1.81644	593.875
1.81556	534.496	1.81556	551.405	1.81556	565.801	1.81556	579.41	1.81556	591.12	1.81556	594.176
1.81468	537.846	1.81468	553.41	1.81468	568.193	1.81468	581.787	1.81468	595.005	1.81468	597.231
1.8138	539.938	1.8138	555.817	1.8138	570.936	1.8138	584.292	1.8138	597.858	1.8138	600.169
1.81292	541.683	1.81292	557.604	1.81292	573.656	1.81292	585.837	1.81292	598.281	1.81292	601.375
1.81204	543.713	1.81204	560.364	1.81204	576.055	1.81204	588.812	1.81204	601.047	1.81204	604.611
1.81116	545.92	1.81116	561.396	1.81116	577.149	1.81116	589.84	1.81116	601.918	1.81116	605.426
1.81029	550.498	1.81029	565.422	1.81029	581.088	1.81029	593.796	1.81029	606.73	1.81029	610.322
1.80941	552.388	1.80941	566.42	1.80941	582.735	1.80941	596.393	1.80941	608.009	1.80941	610.793
1.80854	554.234	1.80854	569.564	1.80854	584.921	1.80854	597.781	1.80854	610.022	1.80854	612.523
1.80766	556.606	1.80766	570.738	1.80766	587.978	1.80766	600.291	1.80766	611.804	1.80766	615.471
1.80679	559.156	1.80679	574.249	1.80679	590.354	1.80679	601.993	1.80679	614.895	1.80679	617.351
1.80592	559.604	1.80592	574.786	1.80592	590.743	1.80592	604.426	1.80592	615.573	1.80592	618.045
1.80505	563.21	1.80505	578.51	1.80505	594.707	1.80505	607.987	1.80505	620.959	1.80505	621.803
1.80418	566.273	1.80418	580.616	1.80418	595.603	1.80418	611.056	1.80418	619.806	1.80418	623.885
1.80331	567.726	1.80331	580.91	1.80331	597.245	1.80331	610.704	1.80331	621.276	1.80331	623.549
1.80244	570.749	1.80244	583.275	1.80244	599.95	1.80244	612.875	1.80244	623.832	1.80244	625.815
1.80157	570.7	1.80157	585.926	1.80157	602.176	1.80157	615.116	1.80157	627.693	1.80157	629.405
1.80071	574.737	1.80071	587.741	1.80071	604.567	1.80071	616.446	1.80071	626.775	1.80071	629.695
1.79984	577.343	1.79984	590.676	1.79984	608.967	1.79984	620.402	1.79984	633.462	1.79984	636.119
1.79898	578.754	1.79898	592.246	1.79898	608.095	1.79898	622.305	1.79898	633.249	1.79898	635.885
1.79811	579.926	1.79811	594.075	1.79811	611.118	1.79811	625.158	1.79811	634.372	1.79811	635.331
1.79725	579.685	1.79725	593.836	1.79725	609.977	1.79725	623.097	1.79725	632.445	1.79725	636.592
1.79639	585.79	1.79639	598.657	1.79639	614.87	1.79639	630.116	1.79639	639.691	1.79639	641.164
1.79553	586.279	1.79553	600.961	1.79553	616.528	1.79553	630.925	1.79553	639.376	1.79553	644.54
1.79467	589.755	1.79467	603.314	1.79467	620.832	1.79467	633.091	1.79467	644.117	1.79467	645.673
1.79381	590.084	1.79381	603.224	1.79381	621.482	1.79381	634.516	1.79381	643.784	1.79381	646.487
1.79296	592.312	1.79296	605.582	1.79296	624.345	1.79296	636.799	1.79296	644.565	1.79296	648.568
1.7921	594.008	1.7921	608.839	1.7921	625.39	1.7921	637.517	1.7921	648.949	1.7921	651.466
1.79124	594.523	1.79124	609.033	1.79124	625.076	1.79124	638.574	1.79124	650.649	1.79124	652.739
1.79039	597.507	1.79039	612.455	1.79039	627.059	1.79039	640.582	1.79039	650.349	1.79039	654.518
1.78954	599.11	1.78954	614.527	1.78954	630.649	1.78954	643.515	1.78954	655.88	1.78954	656.714
1.78868	601.281	1.78868	615.767	1.78868	632.825	1.78868	647.637	1.78868	656.887	1.78868	658.668
1.78783	602.893	1.78783	617.061	1.78783	634.227	1.78783	647.186	1.78783	655.662	1.78783	659.853
1.78698	605.246	1.78698	619.778	1.78698	635.42	1.78698	648.352	1.78698	659.235	1.78698	659.277
1.78613	607.747	1.78613	619.524	1.78613	636.644	1.78613	650.136	1.78613	661.81	1.78613	663.675
1.78528	607.634	1.78528	620.047	1.78528	637.857	1.78528	651.895	1.78528	662.852	1.78528	664.641
1.78443	609.934	1.78443	623.217	1.78443	640.808	1.78443	654.1	1.78443	664.568	1.78443	665.972
1.78358	612.263	1.78358	627.039	1.78358	644.171	1.78358	659.498	1.78358	667.033	1.78358	671.092
1.78274	611.801	1.78274	623.849	1.78274	643.843	1.78274	652.919	1.78274	663.957	1.78274	666.388
1.7819	611.98	1.7819	627.254	1.7819	642.529	1.7819	652.076	1.7819	664.718	1.7819	667.852
1.78105	613.392	1.78105	629.267	1.78105	643.692	1.78105	658.102	1.78105	669.264	1.78105	670.375
1.78021	616.53	1.78021	628.961	1.78021	645.911	1.78021	661.626	1.78021	668.517	1.78021	672.014
1.77936	617.738	1.77936	628.598	1.77936	645.978	1.77936	658.63	1.77936	667.423	1.77936	667.108
1.77852	616.393	1.77852	629.982	1.77852	646.737	1.77852	659.22	1.77852	668.833	1.77852	670.367
1.77768	621.006	1.77768	631.051	1.77768	647.725	1.77768	663.129	1.77768	671.365	1.77768	670.082
1.77684	618.368	1.77684	633.708	1.77684	649.618	1.77684	662.02	1.77684	669.94	1.77684	672.49
1.776	620.97	1.776	632.183	1.776	647.307	1.776	661.978	1.776	670.971	1.776	675.428
1.77516	621.777	1.77516	637.592	1.77516	652.315	1.77516	667.343	1.77516	677.003	1.77516	676.975
1.77433	621.947	1.77433	634.531	1.77433	651.513	1.77433	665.075	1.77433	670.053	1.77433	672.286
1.77349	625.599	1.77349	636.585	1.77349	650.351	1.77349	664.176	1.77349	677.032	1.77349	674.268
1.77265	622.376	1.77265	637.056	1.77265	650.289	1.77265	662.681	1.77265	672.766	1.77265	672.871
1.77182	622.959	1.77182	635.668	1.77182	652.726	1.77182	662.57	1.77182	673.294	1.77182	674.169
1.77099	623.219	1.77099	635.198	1.77099	649.734	1.77099	663.107	1.77099	670.492	1.77099	671.796
1.77016	623.428	1.77016	636.556	1.77016	650.617	1.77016	663.696	1.77016	671.87	1.77016	672.021
1.76932	625.712	1.76932	638.921	1.76932	651.837	1.76932	664.693	1.76932	675.613	1.76932	673.914
1.76849	627.566	1.76849	637.564	1.76849	650.145	1.76849	664.119	1.76849	674.024	1.76849	669.578
1.76766	624.361	1.76766	634.228	1.76766	649.175	1.76766	660.599	1.76766	671.63	1.76766	670.205
1.76683	625.156	1.76683	638.324	1.76683	651.606	1.76683	660.976	1.76683	670.247	1.76683	672.12
1.76601	625.78	1.76601	638.947	1.76601	650.305	1.76601	661.7	1.76601	670.233	1.76601	669.964
1.76518	624.686	1.76518	635.001	1.76518	650.341	1.76518	661.003	1.76518	667.901	1.76518	668.867
1.76435	623.723	1.76435	635.626	1.76435	650.618	1.76435	661.345	1.76435	670.392	1.76435	670.966
1.76353	623.703	1.76353	632.853	1.76353	646.285	1.76353	658.221	1.76353	664.593	1.76353	666.824
1.7627	623.938	1.7627	635.429	1.7627	649.308	1.7627	658.272	1.7627	667.967	1.7627	669.331
1.76188	626.286	1.76188	633.302	1.76188	649.194	1.76188	657.79	1.76188	667.087	1.76188	667.569
1.76106	625.073	1.76106	637.402	1.76106	649.788	1.76106	662.256	1.76106	670.512	1.76106	665.859
1.76023	621.274	1.76023	635.242	1.76023	647.11	1.76023	658.224	1.76023	665.02	1.76023	667.148
1.75942	624.249	1.75942	633.164	1.75942	647.952	1.75942	655.085	1.75942	666.21	1.75942	664.527
1.75859	623.869	1.75859	636.251	1.75859	648.723	1.75859	659.05	1.75859	670.022	1.75859	669.793
1.75777	626.928	1.75777	636.51	1.75777	652.492	1.75777	662.138	1.75777	673.057	1.75777	672.337
1.75696	623.064	1.75696	633.01	1.75696	647.107	1.75696	659.795	1.75696	664.331	1.75696	667.305
1.75614	624.233	1.75614	632.885	1.75614	645.613	1.75614	655.71	1.75614	666.867	1.75614	665.155
1.75532	622.327	1.75532	636.633	1.75532	648.441	1.75532	660.198	1.75532	665.004	1.75532	668.834
1.75451	624.045	1.75451	633.808	1.75451	645.734	1.75451	660.276	1.75451	667.037	1.75451	667.938
1.75369	624.703	1.75369	635.125	1.75369	648.509	1.75369	656.99	1.75369	661.583	1.75369	668.127
1.75288	626.343	1.75288	635.983	1.75288	652.671	1.75288	658.725	1.75288	668.181	1.75288	668.185
1.75207	623.694	1.75207	635.078	1.75207	647.993	1.75207	658.308	1.75207	665.129	1.75207	669.224
1.75125	626.439	1.75125	636.655	1.75125	652.514	1.75125	662.395	1.75125	668.421	1.75125	672.775
1.75044	625.361	1.75044	635.941	1.75044	651.107	1.75044	659.638	1.75044	667.36	1.75044	671.696
1.74963	626.558	1.74963	636.024	1.74963	650.555	1.74963	663.928	1.74963	670.294	1.74963	670.323
1.74882	627.764	1.74882	637.665	1.74882	650.108	1.74882	662.872	1.74882	672.374	1.74882	675.986
1.74801	627.008	1.74801	636.601	1.74801	653.585	1.74801	663.085	1.74801	672.241	1.74801	673.646
1.74721	627.599	1.74721	638.93	1.74721	653.852	1.74721	663.032	1.74721	674.833	1.74721	673.794
1.7464	626.772	1.7464	638.614	1.7464	650.906	1.7464	664.868	1.7464	670.027	1.7464	671.162
1.74559	627.208	1.74559	640.138	1.74559	653.468	1.74559	664.761	1.74559	673.513	1.74559	672.656
1.74479	629.189	1.74479	640.773	1.74479	652.626	1.74479	666.653	1.74479	674.579	1.74479	677.018
1.74398	627.277	1.74398	636.778	1.74398	652.018	1.74398	664.171	1.74398	672.316	1.74398	670.633
1.74318	627.193	1.74318	636.187	1.74318	651.102	1.74318	662.388	1.74318	672.571	1.74318	671.877
1.74238	626.326	1.74238	636.807	1.74238	651.472	1.74238	660.467	1.74238	669.709	1.74238	666.413
1.74158	628.986	1.74158	636.713	1.74158	652.112	1.74158	661.111	1.74158	669.291	1.74158	671.218
1.74077	627.641	1.74077	638.133	1.74077	655.515	1.74077	659.663	1.74077	670.577	1.74077	668.395
1.73997	628.847	1.73997	641.649	1.73997	652.258	1.73997	659.891	1.73997	669.453	1.73997	668.383
1.73917	631.19	1.73917	640.633	1.73917	652.985	1.73917	665.061	1.73917	668.963	1.73917	672.693
1.73838	630.8	1.73838	638.804	1.73838	655.362	1.73838	667.295	1.73838	672.279	1.73838	673.095
1.73758	633.482	1.73758	639.883	1.73758	654.396	1.73758	662.996	1.73758	673.046	1.73758	679.556
1.73678	630.517	1.73678	642.394	1.73678	653.613	1.73678	663.888	1.73678	667.762	1.73678	675.049
1.73599	628.958	1.73599	638.034	1.73599	651.708	1.73599	663.221	1.73599	668.49	1.73599	668.97
1.73519	629.938	1.73519	638.644	1.73519	654.354	1.73519	664.815	1.73519	669.284	1.73519	673.295
1.7344	626.601	1.7344	639.797	1.7344	655.648	1.7344	662.793	1.7344	668.399	1.7344	670.345
1.7336	626.681	1.7336	640.813	1.7336	650.967	1.7336	662.29	1.7336	667.464	1.7336	670.35
1.73281	629.661	1.73281	639.425	1.73281	651.23	1.73281	661.588	1.73281	666.098	1.73281	666.795
1.73202	628.867	1.73202	643.74	1.73202	653.668	1.73202	662.16	1.73202	668.136	1.73202	666.229
1.73123	627.207	1.73123	638.435	1.73123	651.365	1.73123	658.404	1.73123	664.193	1.73123	664.859
1.73044	625.026	1.73044	634.33	1.73044	645.099	1.73044	655.473	1.73044	661.895	1.73044	663.225
1.72965	627.571	1.72965	635.747	1.72965	650.585	1.72965	658.602	1.72965	665.78	1.72965	661.434
1.72886	626.661	1.72886	637.734	1.72886	650.519	1.72886	660.117	1.72886	664.096	1.72886	668.181
1.72807	626.186	1.72807	635.813	1.72807	650.363	1.72807	654.414	1.72807	661.304	1.72807	659.244
1.72729	626.578	1.72729	635.302	1.72729	651.453	1.72729	658.692	1.72729	661.278	1.72729	661.889
1.7265	624.318	1.7265	632.86	1.7265	649.159	1.7265	657.302	1.7265	657.983	1.7265	663.671
1.72572	625.558	1.72572	632.057	1.72572	645.546	1.72572	651.44	1.72572	660.838	1.72572	659.012
1.72493	621.2	1.72493	630.772	1.72493	645.7	1.72493	655.245	1.72493	656.214	1.72493	656.892
1.72415	620.564	1.72415	631.11	1.72415	645.435	1.72415	655.136	1.72415	659.756	1.72415	660.181
1.72337	619.827	1.72337	630.795	1.72337	642.158	1.72337	649.809	1.72337	657.609	1.72337	657.798
1.72259	620.526	1.72259	630.802	1.72259	644.733	1.72259	654.904	1.72259	657.22	1.72259	659.79
1.7218	621.24	1.7218	632.247	1.7218	644.098	1.7218	652.744	1.7218	659.854	1.7218	659.666
1.72102	619.401	1.72102	629.154	1.72102	642.939	1.72102	652.361	1.72102	654.656	1.72102	657.98
1.72025	616.209	1.72025	626.383	1.72025	640.723	1.72025	648.161	1.72025	653.331	1.72025	655.469
1.71947	614.407	1.71947	620.02	1.71947	637.862	1.71947	644.197	1.71947	654.037	1.71947	649.307
1.71869	614.191	1.71869	624.419	1.71869	636.781	1.71869	646.602	1.71869	655.135	1.71869	652.707
1.71791	613.516	1.71791	625.892	1.71791	640.705	1.71791	651.221	1.71791	651.756	1.71791	657.284
1.71714	615.071	1.71714	621.826	1.71714	633.449	1.71714	645.367	1.71714	649.981	1.71714	653.669
1.71636	609.777	1.71636	620.869	1.71636	634.859	1.71636	639.423	1.71636	648.489	1.71636	645.432
1.71559	611.376	1.71559	620.944	1.71559	634.95	1.71559	644.083	1.71559	649.112	1.71559	651.27
1.71481	606.883	1.71481	614.567	1.71481	629.286	1.71481	636.966	1.71481	641.822	1.71481	645.015
1.71404	606.861	1.71404	614.117	1.71404	628.512	1.71404	636.691	1.71404	643.528	1.71404	641.683
1.71327	604.201	1.71327	613.422	1.71327	626.143	1.71327	635.856	1.71327	639.641	1.71327	639.25
1.7125	602.489	1.7125	610.281	1.7125	626.177	1.7125	633.176	1.7125	634.539	1.7125	636.331
1.71173	598.714	1.71173	608.115	1.71173	621.221	1.71173	630.064	1.71173	634.102	1.71173	632.87
1.71096	597.936	1.71096	605.136	1.71096	617.031	1.71096	628.341	1.71096	629.163	1.71096	631.674
1.71019	597.062	1.71019	601.602	1.71019	616.782	1.71019	623.55	1.71019	630.268	1.71019	627.901
1.70942	592.304	1.70942	598.178	1.70942	609.845	1.70942	619.646	1.70942	621.631	1.70942	625.429
1.70865	588.165	1.70865	594.329	1.70865	607.864	1.70865	615.737	1.70865	619.398	1.70865	619.239
1.70789	587.028	1.70789	593.653	1.70789	609.367	1.70789	614.081	1.70789	618.122	1.70789	619.619
1.70712	585.558	1.70712	592.292	1.70712	605.26	1.70712	610.863	1.70712	615.086	1.70712	611.975
1.70636	581.287	1.70636	586.702	1.70636	601.221	1.70636	603.906	1.70636	609.812	1.70636	606.689
1.70559	578.746	1.70559	584.878	1.70559	597.831	1.70559	603.583	1.70559	605.093	1.70559	602.615
1.70483	575.089	1.70483	581.055	1.70483	592.937	1.70483	599.875	1.70483	599.9	1.70483	598.227
1.70407	573.125	1.70407	575.685	1.70407	590.044	1.70407	595.045	1.70407	597.542	1.70407	594.546
1.70331	567.113	1.70331	572.305	1.70331	583.941	1.70331	590.234	1.70331	592.714	1.70331	592.873
1.70255	563.668	1.70255	569.307	1.70255	581.214	1.70255	585.285	1.70255	589.428	1.70255	590.55
1.70179	562.543	1.70179	566.953	1.70179	580.543	1.70179	584.4	1.70179	589.283	1.70179	589.853
1.70103	558.656	1.70103	563.52	1.70103	574.662	1.70103	580.12	1.70103	581.656	1.70103	583.066
1.70027	554.689	1.70027	557.847	1.70027	568.838	1.70027	573.757	1.70027	576.261	1.70027	571.821
1.69951	551.345	1.69951	554.051	1.69951	565.574	1.69951	568.518	1.69951	566.277	1.69951	564.564
1.69876	545.607	1.69876	549.429	1.69876	559.143	1.69876	562.142	1.69876	559.925	1.69876	555.373
1.698	543.173	1.698	546.007	1.698	555.322	1.698	557.895	1.698	554.542	1.698	549.165
1.69724	538.167	1.69724	540.351	1.69724	550.062	1.69724	551.612	1.69724	548.872	1.69724	544.364
1.69649	535.332	1.69649	536.388	1.69649	544.84	1.69649	546.744	1.69649	543.679	1.69649	540.323
1.69574	532.216	1.69574	532.462	1.69574	541.216	1.69574	543.495	1.69574	540.765	1.69574	537.846
1.69498	527.244	1.69498	528.392	1.69498	536.077	1.69498	538.854	1.69498	536.451	1.69498	534.251
1.69423	521.385	1.69423	522.683	1.69423	531.759	1.69423	533.562	1.69423	533.177	1.69423	530.347
1.69348	520.39	1.69348	519.687	1.69348	528.978	1.69348	530.64	1.69348	529.039	1.69348	526.204
1.69273	515.478	1.69273	515.902	1.69273	525.105	1.69273	528.352	1.69273	524.506	1.69273	522.625
1.69198	512.886	1.69198	512.935	1.69198	522.067	1.69198	524.526	1.69198	521.045	1.69198	518.4
1.69123	508.619	1.69123	509.663	1.69123	517.039	1.69123	519.111	1.69123	517.113	1.69123	514.083
1.69048	505.063	1.69048	504.93	1.69048	514.106	1.69048	516.036	1.69048	513.444	1.69048	511.215
1.68974	501.096	1.68974	501.699	1.68974	510.637	1.68974	512.369	1.68974	512.137	1.68974	508.915
1.68899	497.9	1.68899	498.827	1.68899	507.167	1.68899	509.477	1.68899	507.413	1.68899	506.06
1.68825	492.922	1.68825	493.077	1.68825	502.338	1.68825	504.514	1.68825	503.825	1.68825	502.374
1.6875	490.837	1.6875	491.72	1.6875	500.386	1.6875	502.731	1.6875	501.157	1.6875	499.638
1.68675	487.524	1.68675	488.673	1.68675	497.534	1.68675	499.998	1.68675	498.909	1.68675	496.53
1.68601	484.895	1.68601	485.95	1.68601	494.907	1.68601	497.572	1.68601	496.811	1.68601	495.864
1.68527	481.375	1.68527	483.499	1.68527	491.813	1.68527	494.618	1.68527	494.677	1.68527	493.499
1.68453	478.605	1.68453	479.583	1.68453	488.646	1.68453	491.57	1.68453	492.124	1.68453	491.598
1.68379	475.846	1.68379	477.398	1.68379	486.097	1.68379	489.717	1.68379	490.555	1.68379	490.003
1.68305	472.582	1.68305	473.793	1.68305	483.14	1.68305	486.888	1.68305	489.193	1.68305	489.242
1.68231	469.333	1.68231	472.139	1.68231	482.243	1.68231	485.608	1.68231	487.87	1.68231	488.395
1.68157	467.309	1.68157	469.469	1.68157	479.43	1.68157	483.335	1.68157	486.208	1.68157	487.001
1.68083	465.403	1.68083	467.751	1.68083	477.283	1.68083	481.361	1.68083	484.347	1.68083	484.653
1.68009	461.905	1.68009	464.895	1.68009	474.133	1.68009	478.36	1.68009	481.115	1.68009	480.199
1.67935	459.329	1.67935	461.794	1.67935	471.687	1.67935	475.274	1.67935	476.971	1.67935	475.594
1.67862	457.06	1.67862	459.335	1.67862	469.302	1.67862	472.614	1.67862	472.569	1.67862	471.784
1.67788	453.609	1.67788	456.161	1.67788	465.58	1.67788	469.034	1.67788	468.66	1.67788	467.557
1.67715	451.616	1.67715	454.309	1.67715	463.439	1.67715	466.55	1.67715	466.135	1.67715	465.522
1.67642	449.12	1.67642	451.687	1.67642	460.578	1.67642	463.384	1.67642	463.73	1.67642	462.87
1.67568	446.516	1.67568	448.65	1.67568	457.5	1.67568	460.792	1.67568	460.888	1.67568	460.148
1.67495	443.209	1.67495	445.644	1.67495	454.648	1.67495	456.93	1.67495	456.794	1.67495	454.955
1.67422	441.006	1.67422	443.239	1.67422	451.467	1.67422	453.717	1.67422	452.599	1.67422	450.652
1.67349	438.188	1.67349	440.153	1.67349	448.052	1.67349	450.585	1.67349	448.613	1.67349	445.821
1.67276	435.493	1.67276	437.732	1.67276	445.695	1.67276	446.877	1.67276	444.765	1.67276	441.481
1.67203	432.131	1.67203	434.031	1.67203	441.586	1.67203	443.057	1.67203	441.181	1.67203	438.597
1.6713	429.015	1.6713	430.817	1.6713	438.844	1.6713	440.14	1.6713	438.455	1.6713	436.856
1.67057	426.208	1.67057	427.996	1.67057	435.829	1.67057	437.238	1.67057	436.393	1.67057	436.055
1.66985	422.982	1.66985	424.521	1.66985	432.632	1.66985	435.083	1.66985	435.025	1.66985	436.382
1.66912	419.99	1.66912	421.518	1.66912	429.597	1.66912	431.628	1.66912	433.446	1.66912	435.855
1.6684	416.793	1.6684	418.259	1.6684	426.945	1.6684	429.048	1.6684	430.553	1.6684	432.373
1.66767	413.685	1.66767	415.541	1.66767	423.683	1.66767	425.247	1.66767	425.823	1.66767	426.25
1.66695	410.757	1.66695	411.965	1.66695	420.205	1.66695	421.575	1.66695	419.753	1.66695	417.615
1.66622	407.152	1.66622	408.486	1.66622	416.433	1.66622	416.414	1.66622	412.264	1.66622	407.991
1.6655	403.852	1.6655	404.963	1.6655	411.695	1.6655	411.052	1.6655	405.04	1.6655	399.908
1.66478	400.489	1.66478	400.515	1.66478	406.925	1.66478	405.362	1.66478	398.877	1.66478	393.683
1.66406	396.673	1.66406	396.53	1.66406	402.296	1.66406	400.158	1.66406	393.89	1.66406	388.885
1.66334	392.901	1.66334	392.539	1.66334	398.34	1.66334	396.17	1.66334	389.308	1.66334	385.068
1.66262	388.889	1.66262	388.04	1.66262	393.73	1.66262	391.409	1.66262	384.838	1.66262	380.68
1.6619	385.518	1.6619	384.779	1.6619	389.709	1.6619	387.206	1.6619	380.987	1.6619	376.411
1.66118	382.205	1.66118	380.698	1.66118	386.066	1.66118	383.418	1.66118	376.917	1.66118	372.438
1.66046	378.178	1.66046	376.717	1.66046	381.967	1.66046	378.999	1.66046	372.781	1.66046	368.521
1.65975	374.568	1.65975	372.837	1.65975	378.059	1.65975	375.775	1.65975	369.292	1.65975	365.596
1.65903	370.504	1.65903	368.924	1.65903	374.17	1.65903	371.634	1.65903	366.226	1.65903	363.293
1.65832	366.5	1.65832	364.816	1.65832	370.026	1.65832	367.94	1.65832	363.07	1.65832	361.048
1.6576	362.539	1.6576	360.774	1.6576	366.598	1.6576	364.709	1.6576	360.803	1.6576	359.803
1.65689	358.727	1.65689	357.335	1.65689	362.969	1.65689	361.723	1.65689	358.724	1.65689	359.071
1.65618	355.021	1.65618	353.875	1.65618	359.729	1.65618	358.638	1.65618	356.321	1.65618	357.237
1.65546	351.506	1.65546	350.397	1.65546	356.712	1.65546	355.929	1.65546	353.208	1.65546	353.666
1.65475	347.764	1.65475	346.651	1.65475	352.774	1.65475	351.712	1.65475	348.317	1.65475	346.763
1.65404	343.877	1.65404	342.741	1.65404	348.568	1.65404	347.247	1.65404	341.868	1.65404	337.95
1.65333	339.894	1.65333	338.019	1.65333	343.914	1.65333	341.674	1.65333	334.562	1.65333	328.792
1.65262	335.719	1.65262	333.813	1.65262	339.285	1.65262	336.259	1.65262	328.185	1.65262	322.557
1.65191	331.377	1.65191	329.41	1.65191	334.428	1.65191	331.298	1.65191	323.566	1.65191	318.753
1.6512	327.299	1.6512	324.666	1.6512	329.836	1.6512	326.848	1.6512	320.585	1.6512	317.323
1.6505	323.061	1.6505	320.394	1.6505	325.662	1.6505	323.056	1.6505	318.27	1.6505	316.478
1.64979	318.678	1.64979	316.036	1.64979	321.57	1.64979	319.285	1.64979	315.416	1.64979	315.258
1.64908	314.44	1.64908	311.814	1.64908	317.463	1.64908	315.463	1.64908	312.438	1.64908	312.607
1.64838	309.766	1.64838	307.311	1.64838	312.918	1.64838	310.922	1.64838	307.63	1.64838	307.227
1.64768	305.353	1.64768	302.684	1.64768	308.206	1.64768	306.055	1.64768	301.386	1.64768	299.161
1.64697	300.818	1.64697	297.971	1.64697	303.24	1.64697	300.477	1.64697	293.618	1.64697	288.962
1.64627	296.462	1.64627	293.138	1.64627	298.111	1.64627	294.408	1.64627	285.412	1.64627	278.507
1.64557	291.965	1.64557	288.533	1.64557	292.747	1.64557	287.92	1.64557	277.506	1.64557	269.214
1.64486	287.569	1.64486	283.602	1.64486	287.326	1.64486	281.881	1.64486	271.046	1.64486	263.659
1.64416	282.898	1.64416	278.428	1.64416	281.879	1.64416	276.594	1.64416	267.358	1.64416	262.364
1.64346	278.058	1.64346	273.351	1.64346	277.031	1.64346	272.594	1.64346	265.901	1.64346	264.08
1.64276	273.282	1.64276	268.894	1.64276	272.569	1.64276	269.225	1.64276	265.055	1.64276	265.427
1.64206	268.519	1.64206	264.448	1.64206	268.376	1.64206	265.497	1.64206	261.871	1.64206	261.807
1.64137	264.136	1.64137	259.995	1.64137	264.076	1.64137	261.105	1.64137	255.45	1.64137	252.91
1.64067	259.831	1.64067	255.433	1.64067	259.125	1.64067	254.856	1.64067	245.775	1.64067	239.964
1.63997	255.411	1.63997	250.68	1.63997	253.362	1.63997	247.44	1.63997	235.018	1.63997	225.768
1.63928	250.833	1.63928	245.339	1.63928	246.697	1.63928	239.061	1.63928	223.806	1.63928	211.314
1.63858	245.932	1.63858	239.508	1.63858	239.76	1.63858	230.668	1.63858	212.764	1.63858	197.614
1.63789	241.096	1.63789	233.811	1.63789	232.793	1.63789	222.643	1.63789	203.236	1.63789	186.626
1.63719	236.219	1.63719	228.243	1.63719	226.549	1.63719	215.934	1.63719	196.94	1.63719	180.795
1.6365	231.403	1.6365	223.036	1.6365	221.108	1.6365	211.57	1.6365	196.227	1.6365	183.056
1.63581	227.032	1.63581	218.603	1.63581	217.397	1.63581	210.166	1.63581	201.076	1.63581	190.143
1.63512	222.443	1.63512	214.802	1.63512	214.843	1.63512	210.35	1.63512	205.289	1.63512	194.411
1.63443	218.37	1.63443	211.27	1.63443	212.46	1.63443	209.509	1.63443	203.823	1.63443	189.911
1.63373	214.174	1.63373	207.551	1.63373	209.025	1.63373	205.321	1.63373	193.989	1.63373	176.645
1.63304	209.957	1.63304	203.338	1.63304	203.81	1.63304	197.556	1.63304	180.567	1.63304	162.402
1.63236	205.701	1.63236	198.421	1.63236	197.31	1.63236	188.368	1.63236	168.325	1.63236	150.786
1.63167	201.187	1.63167	193.113	1.63167	190.486	1.63167	179.61	1.63167	158.645	1.63167	142.444
1.63098	196.864	1.63098	187.804	1.63098	183.765	1.63098	172.045	1.63098	151.42	1.63098	136.554
1.63029	192.631	1.63029	182.826	1.63029	177.803	1.63029	165.633	1.63029	145.933	1.63029	132.643
1.62961	188.448	1.62961	178.058	1.62961	172.342	1.62961	160.231	1.62961	141.566	1.62961	129.818
1.62892	184.407	1.62892	173.595	1.62892	167.484	1.62892	155.602	1.62892	138.145	1.62892	128.054
1.62823	180.425	1.62823	169.29	1.62823	163.133	1.62823	151.853	1.62823	135.707	1.62823	127.102
1.62755	176.266	1.62755	165.222	1.62755	159.167	1.62755	148.44	1.62755	133.678	1.62755	126.566
1.62687	172.519	1.62687	161.824	1.62687	155.889	1.62687	145.64	1.62687	132.201	1.62687	126.333
1.62618	168.93	1.62618	158.533	1.62618	152.817	1.62618	143.148	1.62618	130.947	1.62618	126.052
1.6255	165.786	1.6255	155.613	1.6255	149.984	1.6255	140.794	1.6255	129.671	1.6255	125.345
1.62482	162.806	1.62482	152.976	1.62482	147.407	1.62482	138.713	1.62482	128.213	1.62482	124.373
1.62414	160.003	1.62414	150.465	1.62414	144.973	1.62414	136.559	1.62414	126.669	1.62414	123.176
1.62346	157.094	1.62346	148.009	1.62346	142.602	1.62346	134.547	1.62346	125.022	1.62346	121.769
1.62278	154.338	1.62278	145.474	1.62278	140.256	1.62278	132.446	1.62278	123.602	1.62278	120.445
1.6221	151.652	1.6221	143.078	1.6221	138.003	1.6221	130.677	1.6221	122.381	1.6221	119.39
1.62142	149.118	1.62142	141.017	1.62142	135.95	1.62142	129.185	1.62142	121.505	1.62142	118.633
1.62074	146.893	1.62074	139.148	1.62074	134.443	1.62074	127.929	1.62074	120.801	1.62074	118.216
1.62007	145.037	1.62007	137.518	1.62007	133.183	1.62007	127.1	1.62007	120.375	1.62007	117.972
1.61939	143.225	1.61939	136.106	1.61939	131.942	1.61939	126.303	1.61939	120.008	1.61939	117.802
1.61872	141.479	1.61872	134.666	1.61872	130.815	1.61872	125.434	1.61872	119.587	1.61872	117.729
1.61804	139.731	1.61804	133.14	1.61804	129.504	1.61804	124.415	1.61804	119.448	1.61804	117.885
1.61737	137.816	1.61737	131.508	1.61737	128.286	1.61737	123.604	1.61737	119.317	1.61737	118.135
1.61669	136.058	1.61669	130.239	1.61669	127.221	1.61669	123.021	1.61669	119.346	1.61669	118.279
1.61602	134.507	1.61602	129.202	1.61602	126.372	1.61602	122.577	1.61602	119.157	1.61602	118.191
1.61535	133.297	1.61535	128.357	1.61535	125.707	1.61535	122.209	1.61535	118.906	1.61535	117.852
1.61468	132.096	1.61468	127.679	1.61468	125.139	1.61468	121.784	1.61468	118.338	1.61468	117.279
1.61401	130.948	1.61401	126.748	1.61401	124.385	1.61401	121.185	1.61401	117.72	1.61401	116.345
1.61334	129.709	1.61334	125.925	1.61334	123.755	1.61334	120.462	1.61334	116.943	1.61334	115.379
1.61267	128.569	1.61267	125.024	1.61267	122.896	1.61267	119.704	1.61267	116.152	1.61267	114.599
1.612	127.525	1.612	124.005	1.612	121.911	1.612	118.871	1.612	115.497	1.612	114.035
1.61133	126.289	1.61133	123.111	1.61133	121.23	1.61133	118.256	1.61133	115.098	1.61133	113.866
1.61066	125.331	1.61066	122.364	1.61066	120.574	1.61066	117.788	1.61066	114.921	1.61066	114.099
1.61	124.534	1.61	121.832	1.61	119.96	1.61	117.467	1.61	115.111	1.61	114.651
1.60933	123.849	1.60933	121.255	1.60933	119.512	1.60933	117.186	1.60933	115.315	1.60933	115.172
1.60866	123.01	1.60866	120.61	1.60866	119	1.60866	116.903	1.60866	115.159	1.60866	115.173
1.608	122.262	1.608	120.021	1.608	118.498	1.608	116.513	1.608	114.837	1.608	114.539
1.60733	121.272	1.60733	119.185	1.60733	117.677	1.60733	115.779	1.60733	113.871	1.60733	113.069
1.60667	120.388	1.60667	118.391	1.60667	116.887	1.60667	114.951	1.60667	112.576	1.60667	111.31
1.60601	119.556	1.60601	117.671	1.60601	116.243	1.60601	114.198	1.60601	111.266	1.60601	109.422
1.60535	118.795	1.60535	117.024	1.60535	115.649	1.60535	113.273	1.60535	109.934	1.60535	107.743
1.60468	118.116	1.60468	116.451	1.60468	114.97	1.60468	112.421	1.60468	108.674	1.60468	106.613
1.60402	117.41	1.60402	115.735	1.60402	114.228	1.60402	111.38	1.60402	107.548	1.60402	105.482
1.60336	116.742	1.60336	114.926	1.60336	113.165	1.60336	110.405	1.60336	106.574	1.60336	104.569
1.6027	115.754	1.6027	113.921	1.6027	112.073	1.6027	109.307	1.6027	105.729	1.6027	104.233
1.60204	114.699	1.60204	112.72	1.60204	110.88	1.60204	108.326	1.60204	105.706	1.60204	105.229
1.60138	113.713	1.60138	111.635	1.60138	109.853	1.60138	107.697	1.60138	106.542	1.60138	107.28
1.60073	112.674	1.60073	110.762	1.60073	109.143	1.60073	107.391	1.60073	107.274	1.60073	108.309
1.60007	111.842	1.60007	110.013	1.60007	108.606	1.60007	107.34	1.60007	106.956	1.60007	107.114
1.59941	111.114	1.59941	109.256	1.59941	108.162	1.59941	106.757	1.59941	105.057	1.59941	103.655
1.59876	110.301	1.59876	108.511	1.59876	107.384	1.59876	105.511	1.59876	101.902	1.59876	98.8881
1.5981	109.443	1.5981	107.62	1.5981	106.239	1.5981	103.623	1.5981	98.284	1.5981	94.1473
1.59745	108.307	1.59745	106.307	1.59745	104.576	1.59745	101.311	1.59745	94.6539	1.59745	89.735
1.59679	107.099	1.59679	104.814	1.59679	102.718	1.59679	98.8933	1.59679	91.4633	1.59679	86.1445
1.59614	105.883	1.59614	103.342	1.59614	100.904	1.59614	96.7529	1.59614	88.8841	1.59614	83.4691
1.59549	104.724	1.59549	101.988	1.59549	99.3222	1.59549	95.072	1.59549	87.2772	1.59549	81.7472
1.59483	103.611	1.59483	100.735	1.59483	98.0288	1.59483	93.8944	1.59483	87.425	1.59483	82.6897
1.59418	102.673	1.59418	99.6967	1.59418	97.0435	1.59418	93.4451	1.59418	89.847	1.59418	85.9368
1.59353	101.833	1.59353	98.7479	1.59353	96.4103	1.59353	93.84	1.59353	92.3244	1.59353	88.0107
1.59288	100.781	1.59288	97.7338	1.59288	95.7655	1.59288	94.0247	1.59288	93.3794	1.59288	88.4753
1.59223	99.5573	1.59223	96.5858	1.59223	95.0239	1.59223	93.5659	1.59223	91.4351	1.59223	85.4481
1.59158	98.3125	1.59158	95.4951	1.59158	93.8357	1.59158	92.0793	1.59158	88.0235	1.59158	81.9249
1.59094	96.9669	1.59094	94.3844	1.59094	92.615	1.59094	90.1742	1.59094	84.7498	1.59094	78.9856
1.59029	95.8483	1.59029	93.2615	1.59029	91.317	1.59029	88.3499	1.59029	82.1634	1.59029	76.9762
1.58964	94.8	1.58964	92.1008	1.58964	89.9112	1.58964	86.5356	1.58964	80.3401	1.58964	75.8647
1.58899	93.8056	1.58899	90.8452	1.58899	88.4596	1.58899	84.8799	1.58899	78.9891	1.58899	75.2057
1.58835	92.9388	1.58835	89.6016	1.58835	87.0859	1.58835	83.5844	1.58835	77.967	1.58835	74.6676
1.5877	91.7729	1.5877	88.1811	1.5877	85.7352	1.5877	82.2544	1.5877	76.914	1.5877	73.9528
1.58706	90.3361	1.58706	86.7754	1.58706	84.2769	1.58706	80.9535	1.58706	76.119	1.58706	73.4798
1.58641	88.9795	1.58641	85.2726	1.58641	82.8393	1.58641	79.7317	1.58641	75.4265	1.58641	73.164
1.58577	87.5684	1.58577	84.022	1.58577	81.6706	1.58577	78.9133	1.58577	75.0283	1.58577	73.0907
1.58513	86.4623	1.58513	82.8864	1.58513	80.8166	1.58513	78.3667	1.58513	74.7144	1.58513	73.0164
1.58449	85.6373	1.58449	82.0757	1.58449	80.1797	1.58449	77.9676	1.58449	74.7083	1.58449	73.2777
1.58384	84.7031	1.58384	81.4542	1.58384	79.7583	1.58384	77.4836	1.58384	74.5024	1.58384	73.3321
1.5832	83.8111	1.5832	80.7599	1.5832	79.1562	1.5832	77.0767	1.5832	74.2788	1.5832	73.2167
1.58256	82.981	1.58256	79.9556	1.58256	78.3828	1.58256	76.4585	1.58256	74.0145	1.58256	73.0151
1.58192	82.0662	1.58192	79.0931	1.58192	77.6163	1.58192	76.013	1.58192	73.7606	1.58192	72.7688
1.58128	80.9483	1.58128	78.1437	1.58128	76.9418	1.58128	75.4771	1.58128	73.4452	1.58128	72.517
1.58065	79.9186	1.58065	77.2205	1.58065	76.0764	1.58065	74.9142	1.58065	73.1574	1.58065	72.4259
1.58001	79.073	1.58001	76.6271	1.58001	75.5717	1.58001	74.6323	1.58001	73.2128	1.58001	72.5974
1.57937	78.4765	1.57937	76.0905	1.57937	75.2657	1.57937	74.5581	1.57937	73.2511	1.57937	72.7183
1.57874	78.0038	1.57874	75.8327	1.57874	75.0825	1.57874	74.5706	1.57874	73.3894	1.57874	72.9092
1.5781	77.505	1.5781	75.4414	1.5781	74.7446	1.5781	74.415	1.5781	73.3219	1.5781	72.9185
1.57746	77.0255	1.57746	75.0518	1.57746	74.3298	1.57746	74.0705	1.57746	73.0757	1.57746	72.6941
1.57683	76.3106	1.57683	74.5599	1.57683	74.0236	1.57683	73.7436	1.57683	72.7956	1.57683	72.4944
1.57619	75.6444	1.57619	73.9973	1.57619	73.4901	1.57619	73.2404	1.57619	72.5027	1.57619	72.2898
1.57556	75.1695	1.57556	73.5578	1.57556	73.1422	1.57556	73.0597	1.57556	72.3827	1.57556	72.1426
1.57493	74.4959	1.57493	73.2101	1.57493	72.877	1.57493	72.949	1.57493	72.4684	1.57493	72.3052
1.5743	74.3969	1.5743	73.1446	1.5743	72.9768	1.5743	73.1833	1.5743	72.732	1.5743	72.6223
1.57367	74.1776	1.57367	73.2298	1.57367	72.9932	1.57367	73.3477	1.57367	72.9637	1.57367	72.8065
1.57303	74.0148	1.57303	73.1751	1.57303	72.9406	1.57303	73.3979	1.57303	73.0711	1.57303	72.885
1.5724	73.9464	1.5724	73.0091	1.5724	72.9707	1.5724	73.2751	1.5724	72.9593	1.5724	72.8231
1.57177	73.628	1.57177	72.7496	1.57177	72.6345	1.57177	73.0383	1.57177	72.7517	1.57177	72.568
1.57115	73.2129	1.57115	72.3733	1.57115	72.3657	1.57115	72.7712	1.57115	72.5705	1.57115	72.1634
1.57052	72.8026	1.57052	72.0813	1.57052	72.0643	1.57052	72.5112	1.57052	72.5651	1.57052	72.1079
1.56989	72.5965	1.56989	72.1353	1.56989	72.0778	1.56989	72.5661	1.56989	72.5674	1.56989	72.3319
1.56926	72.5011	1.56926	72.2273	1.56926	72.2023	1.56926	72.8963	1.56926	72.842	1.56926	72.7053
1.56863	72.6495	1.56863	72.3381	1.56863	72.5101	1.56863	73.1853	1.56863	73.1176	1.56863	73.0176
1.56801	72.6185	1.56801	72.3916	1.56801	72.5837	1.56801	73.1637	1.56801	73.2682	1.56801	73.0296
1.56738	72.5807	1.56738	72.4087	1.56738	72.4615	1.56738	73.1475	1.56738	73.1441	1.56738	72.9583
1.56676	72.4963	1.56676	72.139	1.56676	72.2601	1.56676	72.9296	1.56676	72.8856	1.56676	72.6879
1.56613	72.2054	1.56613	71.7829	1.56613	72.0482	1.56613	72.7224	1.56613	72.7321	1.56613	72.4145
1.56551	71.8725	1.56551	71.6252	1.56551	71.9894	1.56551	72.5906	1.56551	72.6665	1.56551	72.3959
1.56489	71.728	1.56489	71.7092	1.56489	72.0189	1.56489	72.6292	1.56489	72.7785	1.56489	72.5976
1.56426	71.5353	1.56426	71.6862	1.56426	72.0363	1.56426	72.7084	1.56426	72.9177	1.56426	72.8411
1.56364	71.5896	1.56364	71.718	1.56364	72.2578	1.56364	72.8945	1.56364	73.1971	1.56364	73.1068
1.56302	71.7722	1.56302	71.8294	1.56302	72.3635	1.56302	73.0384	1.56302	73.2736	1.56302	73.0895
1.5624	71.8957	1.5624	71.9879	1.5624	72.268	1.5624	73.0927	1.5624	73.2877	1.5624	73.0119
1.56178	71.9188	1.56178	71.9335	1.56178	72.237	1.56178	72.8659	1.56178	73.154	1.56178	72.9111
1.56116	71.7529	1.56116	71.7566	1.56116	72.1276	1.56116	72.7032	1.56116	72.9877	1.56116	72.8735
1.56054	71.3872	1.56054	71.5802	1.56054	71.8718	1.56054	72.4485	1.56054	72.8422	1.56054	72.6821
1.55992	71.0503	1.55992	71.472	1.55992	71.6518	1.55992	72.4462	1.55992	72.7969	1.55992	72.5589
1.5593	71.0538	1.5593	71.4317	1.5593	71.6143	1.5593	72.4692	1.5593	72.9272	1.5593	72.7133
1.55869	71.2374	1.55869	71.6096	1.55869	71.8714	1.55869	72.576	1.55869	73.043	1.55869	72.9005
1.55807	71.2685	1.55807	71.7214	1.55807	72.0406	1.55807	72.7684	1.55807	73.279	1.55807	73.1214
1.55745	71.5132	1.55745	71.881	1.55745	72.1136	1.55745	72.8298	1.55745	73.3448	1.55745	73.0644
1.55684	71.5986	1.55684	71.8597	1.55684	72.1311	1.55684	72.885	1.55684	73.1915	1.55684	72.916
1.55622	71.4989	1.55622	71.6267	1.55622	71.8685	1.55622	72.6538	1.55622	72.981	1.55622	72.7109
1.55561	71.3066	1.55561	71.3519	1.55561	71.5763	1.55561	72.4586	1.55561	72.7459	1.55561	72.4676
1.55499	71.0614	1.55499	71.1083	1.55499	71.314	1.55499	72.2466	1.55499	72.5524	1.55499	72.3538
1.55438	70.7829	1.55438	70.9802	1.55438	71.1952	1.55438	72.198	1.55438	72.5315	1.55438	72.4504
1.55377	70.8463	1.55377	71.0911	1.55377	71.3105	1.55377	72.1505	1.55377	72.7413	1.55377	72.6601
1.55316	70.9727	1.55316	71.273	1.55316	71.4177	1.55316	72.2084	1.55316	72.9983	1.55316	72.8352
1.55254	71.0256	1.55254	71.5046	1.55254	71.5664	1.55254	72.6402	1.55254	73.1341	1.55254	73.0091
1.55193	71.0925	1.55193	71.624	1.55193	71.6225	1.55193	72.7366	1.55193	73.1427	1.55193	72.8095
1.55132	71.1638	1.55132	71.5573	1.55132	71.646	1.55132	72.5654	1.55132	72.952	1.55132	72.602
1.55071	70.9965	1.55071	71.273	1.55071	71.346	1.55071	72.1614	1.55071	72.5738	1.55071	72.235
1.5501	70.7209	1.5501	70.9276	1.5501	71.0438	1.5501	71.7321	1.5501	72.4126	1.5501	72.0242
1.54949	70.4502	1.54949	70.8426	1.54949	71.0064	1.54949	71.7156	1.54949	72.3214	1.54949	72.1193
1.54889	70.4793	1.54889	70.9126	1.54889	71.1113	1.54889	71.8131	1.54889	72.4811	1.54889	72.3552
1.54828	70.4776	1.54828	71.0385	1.54828	71.3085	1.54828	72.0878	1.54828	72.7891	1.54828	72.7023
1.54767	70.7514	1.54767	71.2645	1.54767	71.4466	1.54767	72.3003	1.54767	72.9549	1.54767	73.0478
1.54707	70.9148	1.54707	71.3814	1.54707	71.5561	1.54707	72.3118	1.54707	72.8701	1.54707	73.0285
1.54646	71.0249	1.54646	71.3469	1.54646	71.6712	1.54646	72.4238	1.54646	72.8812	1.54646	72.8941
1.54585	70.8533	1.54585	71.0903	1.54585	71.3276	1.54585	72.0837	1.54585	72.7207	1.54585	72.6196
1.54525	70.5852	1.54525	70.92	1.54525	71.0991	1.54525	71.8112	1.54525	72.5967	1.54525	72.4808
1.54465	70.4175	1.54465	70.8095	1.54465	70.9104	1.54465	71.6678	1.54465	72.495	1.54465	72.5319
1.54404	70.3239	1.54404	70.9015	1.54404	70.9465	1.54404	71.8249	1.54404	72.5579	1.54404	72.7179
1.54344	70.433	1.54344	70.9727	1.54344	71.0941	1.54344	71.988	1.54344	72.7299	1.54344	72.7258
1.54284	70.4971	1.54284	71.0189	1.54284	71.1108	1.54284	72.1254	1.54284	72.8478	1.54284	72.936
1.54224	70.7732	1.54224	71.2535	1.54224	71.3446	1.54224	72.3166	1.54224	73.1262	1.54224	72.9935
1.54164	70.9461	1.54164	71.393	1.54164	71.3388	1.54164	72.3179	1.54164	73.1001	1.54164	72.9346
1.54103	70.9652	1.54103	71.2917	1.54103	71.3752	1.54103	72.0785	1.54103	72.8711	1.54103	72.8664
1.54043	70.9427	1.54043	71.1667	1.54043	71.3687	1.54043	71.9008	1.54043	72.7374	1.54043	72.694
1.53984	70.731	1.53984	71.0032	1.53984	71.2558	1.53984	71.8454	1.53984	72.5502	1.53984	72.5707
1.53924	70.6206	1.53924	70.8718	1.53924	71.1538	1.53924	71.7718	1.53924	72.6806	1.53924	72.5263
1.53864	70.5899	1.53864	70.9954	1.53864	71.1455	1.53864	71.8605	1.53864	72.7446	1.53864	72.777
1.53804	70.6614	1.53804	71.2362	1.53804	71.3987	1.53804	71.9878	1.53804	72.8981	1.53804	72.9622
1.53744	70.9286	1.53744	71.4326	1.53744	71.6883	1.53744	72.3769	1.53744	73.0877	1.53744	73.1811
1.53684	71.2627	1.53684	71.6133	1.53684	71.7703	1.53684	72.6203	1.53684	73.3304	1.53684	73.4087
1.53625	71.4315	1.53625	71.7489	1.53625	71.9038	1.53625	72.7016	1.53625	73.3012	1.53625	73.4802
1.53565	71.4346	1.53565	71.7659	1.53565	71.9415	1.53565	72.6512	1.53565	73.1202	1.53565	73.1501
1.53506	71.2775	1.53506	71.5637	1.53506	71.8258	1.53506	72.3993	1.53506	72.9702	1.53506	72.9416
1.53446	71.0685	1.53446	71.4264	1.53446	71.547	1.53446	72.1794	1.53446	72.8314	1.53446	72.8741
1.53387	70.8508	1.53387	71.3397	1.53387	71.4259	1.53387	72.1974	1.53387	72.8779	1.53387	72.9777
1.53328	70.9629	1.53328	71.5172	1.53328	71.5957	1.53328	72.4018	1.53328	73.1856	1.53328	73.1401
1.53268	71.2696	1.53268	71.8588	1.53268	71.9377	1.53268	72.7027	1.53268	73.5073	1.53268	73.4394
1.53209	71.6413	1.53209	72.2134	1.53209	72.2146	1.53209	72.9628	1.53209	73.7866	1.53209	73.5997
1.5315	71.7815	1.5315	72.3407	1.5315	72.3773	1.5315	73.0575	1.5315	73.8321	1.5315	73.7049
1.53091	71.8815	1.53091	72.3141	1.53091	72.3293	1.53091	73.0104	1.53091	73.7244	1.53091	73.6604
1.53032	71.8229	1.53032	72.1576	1.53032	72.064	1.53032	72.709	1.53032	73.3476	1.53032	73.3833
1.52973	71.6686	1.52973	71.9675	1.52973	71.8309	1.52973	72.5135	1.52973	73.0475	1.52973	73.163
1.52914	71.4553	1.52914	71.6525	1.52914	71.677	1.52914	72.1552	1.52914	72.8954	1.52914	73.0565
1.52855	71.325	1.52855	71.5675	1.52855	71.5935	1.52855	72.2646	1.52855	72.9991	1.52855	73.1197
1.52796	71.3295	1.52796	71.6964	1.52796	71.7951	1.52796	72.4733	1.52796	73.1941	1.52796	73.349
1.52737	71.5935	1.52737	71.9049	1.52737	72.048	1.52737	72.643	1.52737	73.3693	1.52737	73.612
1.52679	71.7068	1.52679	72.0702	1.52679	72.2617	1.52679	72.829	1.52679	73.5118	1.52679	73.7401
1.5262	71.7714	1.5262	72.2312	1.5262	72.3191	1.5262	72.8742	1.5262	73.4817	1.5262	73.5901
1.52561	71.8719	1.52561	72.1525	1.52561	72.219	1.52561	72.753	1.52561	73.3727	1.52561	73.4245
1.52503	71.6492	1.52503	72.0093	1.52503	71.9794	1.52503	72.4334	1.52503	73.0293	1.52503	73.0164
1.52444	71.429	1.52444	71.7027	1.52444	71.5899	1.52444	72.2468	1.52444	72.7831	1.52444	72.7145
1.52386	71.2209	1.52386	71.4926	1.52386	71.4896	1.52386	72.052	1.52386	72.6862	1.52386	72.7766
1.52327	71.1417	1.52327	71.4851	1.52327	71.6631	1.52327	72.2526	1.52327	72.8631	1.52327	72.8719
1.52269	71.2894	1.52269	71.5809	1.52269	71.8444	1.52269	72.3706	1.52269	73.0633	1.52269	73.1142
1.52211	71.5198	1.52211	71.838	1.52211	72.0653	1.52211	72.5747	1.52211	73.1395	1.52211	73.3134
1.52152	71.6301	1.52152	72.0545	1.52152	72.235	1.52152	72.7302	1.52152	73.2479	1.52152	73.2271
1.52094	71.7901	1.52094	72.1691	1.52094	72.2898	1.52094	72.842	1.52094	73.31	1.52094	72.9566
1.52036	71.8826	1.52036	72.0578	1.52036	72.1463	1.52036	72.647	1.52036	72.9986	1.52036	72.7287
1.51978	71.6734	1.51978	71.814	1.51978	71.8577	1.51978	72.4037	1.51978	72.8248	1.51978	72.5436
1.5192	71.3078	1.5192	71.5806	1.5192	71.6331	1.5192	72.0688	1.5192	72.4845	1.5192	72.4525
1.51862	71.2062	1.51862	71.304	1.51862	71.3205	1.51862	71.702	1.51862	72.3621	1.51862	72.3003
1.51804	70.9463	1.51804	71.2677	1.51804	71.2058	1.51804	71.7112	1.51804	72.318	1.51804	72.3025
1.51746	70.9823	1.51746	71.3125	1.51746	71.3601	1.51746	71.8336	1.51746	72.4109	1.51746	72.5369
1.51688	71.3717	1.51688	71.6391	1.51688	71.5194	1.51688	72.0215	1.51688	72.7196	1.51688	72.7969
1.51631	71.668	1.51631	71.9597	1.51631	71.8026	1.51631	72.4115	1.51631	72.9457	1.51631	72.8449
1.51573	71.733	1.51573	72.0408	1.51573	71.9088	1.51573	72.4362	1.51573	72.9974	1.51573	72.7868
1.51515	71.7375	1.51515	72.0226	1.51515	71.8367	1.51515	72.1861	1.51515	72.9049	1.51515	72.6465
1.51458	71.518	1.51458	71.7463	1.51458	71.6489	1.51458	71.8612	1.51458	72.5728	1.51458	72.4495
1.514	71.0423	1.514	71.2978	1.514	71.3526	1.514	71.5734	1.514	72.2119	1.514	72.2212
1.51343	70.9192	1.51343	71.0661	1.51343	71.1558	1.51343	71.5171	1.51343	72.1319	1.51343	72.0662
1.51285	70.9673	1.51285	71.0585	1.51285	71.1424	1.51285	71.7009	1.51285	72.2417	1.51285	72.2078
1.51228	71.191	1.51228	71.3591	1.51228	71.3843	1.51228	71.9049	1.51228	72.4845	1.51228	72.3356
1.5117	71.3754	1.5117	71.6525	1.5117	71.6429	1.5117	72.1651	1.5117	72.6825	1.5117	72.5512
1.51113	71.6821	1.51113	71.8563	1.51113	71.7618	1.51113	72.303	1.51113	72.7216	1.51113	72.7949
1.51056	71.624	1.51056	71.8851	1.51056	71.8501	1.51056	72.2989	1.51056	72.6925	1.51056	72.561
1.50999	71.6581	1.50999	71.7227	1.50999	71.6517	1.50999	72.1037	1.50999	72.4113	1.50999	72.0986
1.50941	71.4267	1.50941	71.6027	1.50941	71.3533	1.50941	71.7452	1.50941	72.0358	1.50941	71.8178
1.50885	71.1023	1.50885	71.2619	1.50885	71.0678	1.50885	71.3863	1.50885	71.7133	1.50885	71.6148
1.50827	70.9282	1.50827	70.955	1.50827	70.9552	1.50827	71.3247	1.50827	71.6178	1.50827	71.5415
1.5077	70.8477	1.5077	70.9435	1.5077	70.8364	1.5077	71.3554	1.5077	71.7878	1.5077	71.6332
1.50714	70.782	1.50714	71.109	1.50714	71.0419	1.50714	71.5007	1.50714	72.0177	1.50714	71.9861
1.50657	71.2018	1.50657	71.3775	1.50657	71.278	1.50657	71.8193	1.50657	72.3012	1.50657	72.2967
1.506	71.529	1.506	71.733	1.506	71.6358	1.506	72.0805	1.506	72.5473	1.506	72.4546
1.50543	71.8351	1.50543	71.947	1.50543	71.7218	1.50543	72.252	1.50543	72.6292	1.50543	72.4366
1.50486	71.8765	1.50486	71.8677	1.50486	71.7073	1.50486	72.1049	1.50486	72.4305	1.50486	72.1577
1.5043	71.6434	1.5043	71.5819	1.5043	71.5094	1.5043	71.7121	1.5043	72.0872	1.5043	71.904
1.50373	71.3095	1.50373	71.2309	1.50373	71.2316	1.50373	71.4741	1.50373	71.7119	1.50373	71.6614
1.50317	71.0689	1.50317	71.0476	1.50317	71.0491	1.50317	71.4114	1.50317	71.5208	1.50317	71.6069
1.5026	71.1474	1.5026	71.0943	1.5026	71.0884	1.5026	71.5185	1.5026	71.7181	1.5026	71.8077
1.50204	71.3464	1.50204	71.2997	1.50204	71.2907	1.50204	71.7191	1.50204	72.1343	1.50204	72.0052
1.50147	71.5101	1.50147	71.5573	1.50147	71.6328	1.50147	71.8763	1.50147	72.3744	1.50147	72.3196
1.50091	71.7446	1.50091	71.905	1.50091	71.7466	1.50091	72.1447	1.50091	72.3838	1.50091	72.3466
1.50035	72.0364	1.50035	71.9777	1.50035	71.8139	1.50035	72.2607	1.50035	72.4006	1.50035	72.1652
