# Supplementary material for: Visualizing rotation and reversal of the Néel vector through antiferromagnetic trichroism
Source: Nat Commun. 2022 Feb 4;13:697. doi: 10.1038/s41467-022-28215-w (PMC8816959; doi:10.1038/s41467-022-28215-w)
Supplement: Supplementary file 5 — Source Data [file 41467_2022_28215_MOESM5_ESM.zip › SourceData/FigS5.xlsx]

## Sheet: FigS5
kx>0(eV)	kx>0(deltaA,cm-1)	kx<0(eV)	kx<0(deltaA,cm-1)
1.99961	-2.15955	1.99961	-4.13219
1.99851	-4.01983	1.99851	5.24711
1.99742	-11.4344	1.99742	17.986
1.99632	-21.4936	1.99632	1.46201
1.99523	5.6969	1.99523	4.31822
1.99414	-7.44174	1.99414	-4.45189
1.99305	-12.4549	1.99305	2.96842
1.99196	6.7971	1.99196	7.05169
1.99087	2.25002	1.99087	-4.35001
1.98978	0.253005	1.98978	5.93984
1.9887	-8.875	1.9887	1.65011
1.98761	-17.0614	1.98761	7.46999
1.98653	-2.59227	1.98653	5.59943
1.98545	9.47568	1.98545	3.45524
1.98437	-19.9973	1.98437	9.77669
1.98329	-1.58585	1.98329	-1.84565
1.98221	-7.53494	1.98221	3.24122
1.98114	-1.48591	1.98114	7.23599
1.98006	0	1.98006	3.42936
1.97899	-5.07394	1.97899	4.47864
1.97792	1.8919	1.97792	5.92547
1.97685	2.48054	1.97685	5.2015
1.97578	-2.21248	1.97578	4.55579
1.97471	-8.12721	1.97471	7.27648
1.97364	-3.82615	1.97364	2.56112
1.97258	-0.527999	1.97258	4.23497
1.97151	-3.67441	1.97151	2.60301
1.97045	-7.23027	1.97045	4.79258
1.96939	1.37966	1.96939	1.52408
1.96833	-3.64741	1.96833	3.02124
1.96727	-4.82508	1.96727	2.42784
1.96621	-1.3905	1.96621	4.79831
1.96515	-4.64567	1.96515	3.43885
1.9641	-8.08164	1.9641	0.810972
1.96304	-2.45466	1.96304	1.61789
1.96199	-2.61228	1.96199	3.77536
1.96094	-7.77251	1.96094	2.80045
1.95989	0.933438	1.95989	2.97255
1.95884	-1.26292	1.95884	3.9038
1.9578	-1.42564	1.9578	-0.41497
1.95675	-4.88325	1.95675	3.26529
1.9557	-3.31568	1.9557	3.44159
1.95466	-1.7965	1.95466	2.16928
1.95362	-3.68124	1.95362	1.91231
1.95258	-1.19808	1.95258	1.32606
1.95153	-0.733059	1.95153	1.5978
1.9505	-0.276659	1.9505	2.71643
1.94946	-0.280866	1.94946	1.72304
1.94842	-0.93608	1.94842	1.1592
1.94739	-0.582178	1.94739	1.04454
1.94635	-0.475375	1.94635	-0.146652
1.94532	-0.678688	1.94532	1.58016
1.94429	0.492225	1.94429	1.26272
1.94326	2.31015	1.94326	-0.568363
1.94223	0.477328	1.94223	-1.1883
1.9412	-0.690313	1.9412	1.10892
1.94018	-1.32427	1.94018	0.576199
1.93915	1.9392	1.93915	0.694378
1.93813	-1.13324	1.93813	-0.395696
1.93711	0	1.93711	-0.900181
1.93608	-0.657657	1.93608	-0.597686
1.93506	-0.326121	1.93506	1.28054
1.93404	0.360329	1.93404	0.66702
1.93303	1.19105	1.93303	-2.17532
1.93201	1.64282	1.93201	-0.606762
1.93099	0.0813405	1.93099	0.216019
1.92998	2.51351	1.92998	-0.787565
1.92897	0.797496	1.92897	-0.35946
1.92795	1.77971	1.92795	-1.41164
1.92694	2.01823	1.92694	-1.86727
1.92594	1.74626	1.92594	-2.25724
1.92493	1.8707	1.92493	-0.815499
1.92392	2.85227	1.92392	-2.0131
1.92291	3.09994	1.92291	-2.48066
1.92191	2.93698	1.92191	-3.08332
1.9209	2.71791	1.9209	-3.94582
1.9199	2.56065	1.9199	-4.60442
1.9189	2.46588	1.9189	-4.04873
1.9179	2.08033	1.9179	-3.62197
1.9169	2.20077	1.9169	-4.31355
1.91591	2.18683	1.91591	-5.00526
1.91491	2.79228	1.91491	-5.86782
1.91391	3.47433	1.91391	-5.38846
1.91292	3.54714	1.91292	-5.97812
1.91193	4.17524	1.91193	-6.9786
1.91094	4.21623	1.91094	-7.28492
1.90994	5.53036	1.90994	-7.23339
1.90896	5.06086	1.90896	-7.64613
1.90797	5.58743	1.90797	-8.26257
1.90698	6.97872	1.90698	-7.88825
1.90599	6.27921	1.90599	-8.65095
1.90501	7.91282	1.90501	-8.89781
1.90402	8.16771	1.90402	-9.52571
1.90304	8.18755	1.90304	-9.87365
1.90206	8.23253	1.90206	-10.3896
1.90108	9.06763	1.90108	-10.6202
1.9001	9.84071	1.9001	-11.2169
1.89912	9.41742	1.89912	-11.0861
1.89815	10.007	1.89815	-10.953
1.89717	10.3666	1.89717	-11.6077
1.8962	10.6927	1.8962	-11.459
1.89522	10.5433	1.89522	-12.0361
1.89425	10.8457	1.89425	-12.066
1.89328	11.0009	1.89328	-12.3171
1.89231	11.5287	1.89231	-12.6306
1.89134	12.0752	1.89134	-12.9073
1.89037	12.3404	1.89037	-12.9648
1.88941	13.0977	1.88941	-13.3659
1.88844	12.3199	1.88844	-13.8063
1.88748	12.5025	1.88748	-13.7422
1.88651	12.8179	1.88651	-13.9987
1.88555	13.7036	1.88555	-14.3425
1.88459	13.3463	1.88459	-14.8302
1.88363	13.4784	1.88363	-14.7936
1.88267	13.9752	1.88267	-15.1007
1.88172	14.3125	1.88172	-15.2906
1.88076	14.3788	1.88076	-15.3811
1.8798	14.5553	1.8798	-15.561
1.87885	14.9562	1.87885	-16.0922
1.8779	15.2017	1.8779	-16.3731
1.87694	15.3677	1.87694	-16.9865
1.87599	15.7953	1.87599	-17.4419
1.87504	15.8872	1.87504	-17.0859
1.87409	16.0424	1.87409	-17.3233
1.87315	16.6419	1.87315	-17.7995
1.8722	16.2774	1.8722	-18.177
1.87125	16.7031	1.87125	-18.4897
1.87031	16.7031	1.87031	-18.6109
1.86936	16.9913	1.86936	-18.5347
1.86842	17.4599	1.86842	-18.6396
1.86748	17.3192	1.86748	-19.5123
1.86654	17.9845	1.86654	-19.4814
1.8656	17.4985	1.8656	-19.7194
1.86466	17.9709	1.86466	-19.8341
1.86373	17.6482	1.86373	-19.8748
1.86279	18.4124	1.86279	-20.3304
1.86186	18.7172	1.86186	-21.1184
1.86092	18.6738	1.86092	-21.0658
1.85999	19.3138	1.85999	-21.256
1.85906	19.3467	1.85906	-21.5058
1.85813	19.0371	1.85813	-22.108
1.8572	20.1871	1.8572	-22.1713
1.85627	20.3676	1.85627	-23.2004
1.85534	20.8749	1.85534	-22.9853
1.85442	20.6726	1.85442	-23.3506
1.85349	21.1953	1.85349	-24.0166
1.85257	21.2516	1.85257	-24.0605
1.85164	22.0877	1.85164	-24.3837
1.85072	22.1025	1.85072	-24.4781
1.8498	20.9125	1.8498	-25.7793
1.84888	21.8767	1.84888	-26.0496
1.84796	22.7471	1.84796	-25.7124
1.84705	23.2481	1.84705	-25.9278
1.84613	23.4052	1.84613	-25.8246
1.84521	23.5778	1.84521	-25.8042
1.8443	24.835	1.8443	-26.9419
1.84338	23.9179	1.84338	-27.4928
1.84247	24.0118	1.84247	-27.6006
1.84156	24.9208	1.84156	-27.3464
1.84065	25.4469	1.84065	-27.2096
1.83974	25.8361	1.83974	-29.2674
1.83883	25.5605	1.83883	-28.8764
1.83792	25.4923	1.83792	-29.2229
1.83702	26.5524	1.83702	-29.2096
1.83611	26.9719	1.83611	-28.6911
1.8352	28.4354	1.8352	-30.2033
1.8343	27.4301	1.8343	-29.7699
1.8334	26.9308	1.8334	-29.177
1.8325	28.1507	1.8325	-29.7947
1.8316	29.0164	1.8316	-29.7678
1.8307	29.4858	1.8307	-30.5245
1.8298	28.1857	1.8298	-30.799
1.8289	28.3776	1.8289	-31.4851
1.82801	31.1192	1.82801	-31.1112
1.82711	31.3585	1.82711	-31.834
1.82622	30.6418	1.82622	-31.8447
1.82532	31.7961	1.82532	-32.8523
1.82443	34.1378	1.82443	-32.1237
1.82354	32.2669	1.82354	-33.0368
1.82265	31.7171	1.82265	-31.8903
1.82176	32.6477	1.82176	-33.4379
1.82087	32.1075	1.82087	-34.1001
1.81998	32.4369	1.81998	-33.3564
1.8191	35.1401	1.8191	-33.7425
1.81821	34.5076	1.81821	-34.494
1.81733	32.9063	1.81733	-35.6905
1.81644	33.9375	1.81644	-35.764
1.81556	36.6594	1.81556	-34.8738
1.81468	36.2079	1.81468	-36.069
1.8138	36.3669	1.8138	-35.0926
1.81292	36.5001	1.81292	-36.3103
1.81204	34.5066	1.81204	-35.7681
1.81116	38.2262	1.81116	-36.8816
1.81029	36.556	1.81029	-37.6709
1.80941	37.5033	1.80941	-38.2105
1.80854	37.8976	1.80854	-35.9944
1.80766	38.9809	1.80766	-37.5752
1.80679	37.8495	1.80679	-37.5553
1.80592	38.2361	1.80592	-39.0471
1.80505	39.7476	1.80505	-38.1124
1.80418	36.5987	1.80418	-39.739
1.80331	39.9405	1.80331	-40.2876
1.80244	39.0522	1.80244	-38.4055
1.80157	40.7306	1.80157	-39.1037
1.80071	39.2115	1.80071	-41.0649
1.79984	39.526	1.79984	-43.923
1.79898	41.4114	1.79898	-41.5683
1.79811	39.0748	1.79811	-41.7104
1.79725	39.5688	1.79725	-41.4022
1.79639	38.6679	1.79639	-41.3565
1.79553	41.6296	1.79553	-43.8123
1.79467	42.8699	1.79467	-43.3888
1.79381	45.6808	1.79381	-44.5028
1.79296	44.2816	1.79296	-44.4493
1.7921	50.9823	1.7921	-44.6388
1.79124	40.222	1.79124	-44.6558
1.79039	43.648	1.79039	-44.2518
1.78954	47.794	1.78954	-44.4448
1.78868	45.4491	1.78868	-42.9129
1.78783	42.6565	1.78783	-49.9555
1.78698	44.6992	1.78698	-47.1815
1.78613	42.797	1.78613	-47.525
1.78528	46.5497	1.78528	-47.2876
1.78443	50.2703	1.78443	-47.3642
1.78358	50.9294	1.78358	-50.8657
1.78274	45.6743	1.78274	-46.9554
1.7819	49.8734	1.7819	-48.7431
1.78105	51.8156	1.78105	-52.3663
1.78021	46.826	1.78021	-48.8221
1.77936	49.8138	1.77936	-47.7045
1.77852	46.2406	1.77852	-50.9679
1.77768	48.8793	1.77768	-45.0353
1.77684	49.4989	1.77684	-47.7173
1.776	49.7365	1.776	-51.1684
1.77516	47.3874	1.77516	-51.8924
1.77433	44.7663	1.77433	-48.67
1.77349	45.5784	1.77349	-50.7704
1.77265	48.899	1.77265	-50.1309
1.77182	44.6933	1.77182	-50.997
1.77099	49.2674	1.77099	-46.6985
1.77016	47.6675	1.77016	-50.0469
1.76932	51.8732	1.76932	-49.0785
1.76849	48.764	1.76849	-50.7436
1.76766	49.1969	1.76766	-51.5772
1.76683	52.3906	1.76683	-52.461
1.76601	50.9128	1.76601	-54.288
1.76518	47.2675	1.76518	-50.2408
1.76435	46.683	1.76435	-51.3515
1.76353	49.3586	1.76353	-52.9754
1.7627	49.6676	1.7627	-47.7018
1.76188	48.2037	1.76188	-50.0674
1.76106	48.6102	1.76106	-50.134
1.76023	45.601	1.76023	-52.4353
1.75942	44.139	1.75942	-50.5601
1.75859	47.4939	1.75859	-52.6339
1.75777	50.2727	1.75777	-52.3437
1.75696	51.1323	1.75696	-57.4665
1.75614	48.5868	1.75614	-56.1261
1.75532	49.4836	1.75532	-55.1508
1.75451	52.6105	1.75451	-51.3797
1.75369	47.1751	1.75369	-57.3012
1.75288	54.8891	1.75288	-56.1372
1.75207	52.4456	1.75207	-55.7847
1.75125	57.1457	1.75125	-55.0937
1.75044	52.84	1.75044	-58.6248
1.74963	52.316	1.74963	-55.3215
1.74882	53.882	1.74882	-55.9976
1.74801	58.3107	1.74801	-59.7365
1.74721	53.5028	1.74721	-60.5197
1.7464	55.9536	1.7464	-59.2374
1.74559	53.7238	1.74559	-54.9189
1.74479	53.8771	1.74479	-59.642
1.74398	58.8987	1.74398	-61.2287
1.74318	59.9638	1.74318	-58.234
1.74238	57.0166	1.74238	-59.0042
1.74158	58.2528	1.74158	-61.1303
1.74077	62.5905	1.74077	-59.2361
1.73997	59.0779	1.73997	-61.0693
1.73917	58.4144	1.73917	-60.9929
1.73838	58.4711	1.73838	-55.3682
1.73758	59.9719	1.73758	-64.786
1.73678	57.8621	1.73678	-62.6207
1.73599	64.0755	1.73599	-64.2472
1.73519	59.0131	1.73519	-63.7996
1.7344	64.66	1.7344	-65.4919
1.7336	63.4339	1.7336	-67.3746
1.73281	64.722	1.73281	-67.7324
1.73202	66.0451	1.73202	-69.5982
1.73123	62.7754	1.73123	-64.887
1.73044	68.317	1.73044	-66.8599
1.72965	66.2533	1.72965	-69.2176
1.72886	67.0451	1.72886	-68.4315
1.72807	67.2249	1.72807	-69.5051
1.72729	72.0996	1.72729	-70.0914
1.7265	73.8256	1.7265	-72.6676
1.72572	70.2815	1.72572	-70.0257
1.72493	80.7344	1.72493	-72.2579
1.72415	65.958	1.72415	-71.3613
1.72337	72.1438	1.72337	-71.8102
1.72259	71.9964	1.72259	-75.2799
1.7218	74.5927	1.7218	-76.2772
1.72102	70.7286	1.72102	-77.265
1.72025	75.4369	1.72025	-77.2147
1.71947	78.3342	1.71947	-78.6621
1.71869	78.6102	1.71869	-79.6088
1.71791	79.0417	1.71791	-80.3059
1.71714	81.4135	1.71714	-81.0168
1.71636	81.1904	1.71636	-81.7982
1.71559	81.9746	1.71559	-85.4267
1.71481	81.7375	1.71481	-80.6705
1.71404	80.2573	1.71404	-85.7657
1.71327	80.5658	1.71327	-85.2054
1.7125	81.1668	1.7125	-86.9425
1.71173	79.1146	1.71173	-85.0854
1.71096	83.764	1.71096	-80.3732
1.71019	80.8051	1.71019	-86.0113
1.70942	80.9794	1.70942	-83.8004
1.70865	81.6018	1.70865	-83.7697
1.70789	78.9257	1.70789	-82.3656
1.70712	79.0946	1.70712	-79.7536
1.70636	75.0429	1.70636	-78.8797
1.70559	77.5827	1.70559	-77.714
1.70483	77.362	1.70483	-79.9001
1.70407	76.3222	1.70407	-78.8833
1.70331	78.1397	1.70331	-82.2894
1.70255	81.2077	1.70255	-82.6679
1.70179	81.819	1.70179	-83.2831
1.70103	80.8823	1.70103	-81.5107
1.70027	75.6012	1.70027	-78.6092
1.69951	72.8984	1.69951	-74.9391
1.69876	69.2374	1.69876	-71.6597
1.698	67.4259	1.698	-68.6053
1.69724	64.2609	1.69724	-68.1975
1.69649	62.6771	1.69649	-66.3058
1.69574	63.0411	1.69574	-64.8116
1.69498	61.6913	1.69498	-64.5329
1.69423	60.3507	1.69423	-64.0855
1.69348	62.4073	1.69348	-65.9561
1.69273	62.0722	1.69273	-65.4395
1.69198	61.2966	1.69198	-65.6291
1.69123	62.061	1.69123	-65.5334
1.69048	63.3612	1.69048	-65.3473
1.68974	61.4391	1.68974	-66.2387
1.68899	63.0111	1.68899	-65.5975
1.68825	62.1341	1.68825	-66.517
1.6875	62.118	1.6875	-67.6388
1.68675	63.8556	1.68675	-66.9168
1.68601	64.1848	1.68601	-68.1552
1.68527	65.937	1.68527	-68.6089
1.68453	66.3069	1.68453	-70.4468
1.68379	67.4292	1.68379	-70.5928
1.68305	68.0189	1.68305	-72.3117
1.68231	68.8353	1.68231	-72.6712
1.68157	68.387	1.68157	-72.5873
1.68083	68.8961	1.68083	-72.49
1.68009	68.2694	1.68009	-71.6417
1.67935	67.785	1.67935	-70.9999
1.67862	67.5796	1.67862	-71.8097
1.67788	69.4515	1.67788	-71.6393
1.67715	69.7806	1.67715	-72.5626
1.67642	68.8719	1.67642	-72.4777
1.67568	69.2424	1.67568	-72.3745
1.67495	69.1213	1.67495	-71.5875
1.67422	68.7742	1.67422	-70.1174
1.67349	68.7087	1.67349	-70.6732
1.67276	68.7416	1.67276	-70.8524
1.67203	69.9128	1.67203	-71.6614
1.6713	71.2953	1.6713	-73.7052
1.67057	73.6783	1.67057	-76.0313
1.66985	76.0469	1.66985	-77.9885
1.66912	78.0071	1.66912	-80.2186
1.6684	78.7274	1.6684	-81.4777
1.66767	78.8813	1.66767	-81.0233
1.66695	77.2324	1.66695	-79.5021
1.66622	75.5236	1.66622	-77.5288
1.6655	74.3448	1.6655	-76.2328
1.66478	73.1818	1.66478	-75.6433
1.66406	72.9647	1.66406	-75.3238
1.66334	73.2782	1.66334	-75.7325
1.66262	74.4914	1.66262	-76.3526
1.6619	75.6167	1.6619	-77.6407
1.66118	76.6209	1.66118	-78.9688
1.66046	78.1101	1.66046	-80.5547
1.65975	79.2098	1.65975	-81.6764
1.65903	80.3216	1.65903	-82.4623
1.65832	80.6838	1.65832	-83.211
1.6576	80.8577	1.6576	-83.7259
1.65689	81.4789	1.65689	-83.9005
1.65618	82.2553	1.65618	-84.5349
1.65546	83.1328	1.65546	-84.9757
1.65475	83.0028	1.65475	-85.1501
1.65404	82.8382	1.65404	-84.9076
1.65333	82.8053	1.65333	-84.8378
1.65262	83.9327	1.65262	-85.5094
1.65191	84.6851	1.65191	-86.8026
1.6512	86.5577	1.6512	-88.4881
1.6505	88.233	1.6505	-90.032
1.64979	89.4511	1.64979	-91.4765
1.64908	91.1827	1.64908	-93.0024
1.64838	91.8462	1.64838	-94.058
1.64768	90.644	1.64768	-92.7203
1.64697	87.7348	1.64697	-89.253
1.64627	83.4893	1.64627	-85.2833
1.64557	80.2592	1.64557	-81.8409
1.64486	79.3563	1.64486	-81.1236
1.64416	81.4569	1.64416	-82.9853
1.64346	85.1534	1.64346	-86.891
1.64276	87.8877	1.64276	-89.6836
1.64206	85.7029	1.64206	-87.5229
1.64137	78.8542	1.64137	-80.3817
1.64067	68.919	1.64067	-70.2634
1.63997	58.9468	1.63997	-60.1153
1.63928	50.4753	1.63928	-51.5542
1.63858	43.96	1.63858	-44.893
1.63789	39.4968	1.63789	-40.511
1.63719	39.0594	1.63719	-39.964
1.6365	44.8055	1.6365	-45.8265
1.63581	53.2696	1.63581	-54.7488
1.63512	58.6086	1.63512	-60.1646
1.63443	56.0019	1.63443	-57.1514
1.63373	45.6828	1.63373	-46.6352
1.63304	34.8165	1.63304	-35.6817
1.63236	26.2523	1.63236	-27.1241
1.63167	20.3277	1.63167	-21.1019
1.63098	16.2874	1.63098	-16.9109
1.63029	13.4591	1.63029	-14.0533
1.62961	11.5616	1.62961	-12.1237
1.62892	10.3647	1.62892	-10.9726
1.62823	9.72456	1.62823	-10.3213
1.62755	9.40161	1.62755	-9.97533
1.62687	9.28974	1.62687	-9.92569
1.62618	9.23999	1.62618	-9.76741
1.6255	9.01856	1.6255	-9.47282
1.62482	8.67831	1.62482	-9.09279
1.62414	8.42924	1.62414	-8.74691
1.62346	7.97985	1.62346	-8.3313
1.62278	7.78039	1.62278	-8.07952
1.6221	7.5555	1.6221	-7.99271
1.62142	7.37746	1.62142	-7.88795
1.62074	7.43587	1.62074	-7.881
1.62007	7.35728	1.62007	-7.84968
1.61939	7.41412	1.61939	-7.8544
1.61872	7.69417	1.61872	-8.09228
1.61804	7.84558	1.61804	-8.24942
1.61737	8.05013	1.61737	-8.36054
1.61669	8.16435	1.61669	-8.45921
1.61602	8.17004	1.61602	-8.50107
1.61535	8.18245	1.61535	-8.39075
1.61468	8.04067	1.61468	-8.29887
1.61401	7.94842	1.61401	-8.07196
1.61334	7.79921	1.61334	-8.00565
1.61267	7.65811	1.61267	-7.95314
1.612	7.57428	1.612	-7.83714
1.61133	7.58406	1.61133	-7.91495
1.61066	7.78727	1.61066	-7.99329
1.61	8.19476	1.61	-8.28652
1.60933	8.42828	1.60933	-8.59058
1.60866	8.57179	1.60866	-8.85122
1.608	8.45889	1.608	-8.73074
1.60733	8.09896	1.60733	-8.34564
1.60667	7.57334	1.60667	-7.86721
1.60601	7.00816	1.60601	-7.40862
1.60535	6.65897	1.60535	-7.01924
1.60468	6.37746	1.60468	-6.6362
1.60402	6.12414	1.60402	-6.36471
1.60336	6.04304	1.60336	-6.3975
1.6027	6.22319	1.6027	-6.67527
1.60204	7.00233	1.60204	-7.36157
1.60138	7.61788	1.60138	-8.01095
1.60073	7.65182	1.60073	-8.11356
1.60007	7.0329	1.60007	-7.60095
1.59941	6.0057	1.59941	-6.48441
1.59876	4.76531	1.59876	-5.23471
1.5981	3.63816	1.5981	-4.06639
1.59745	2.64712	1.59745	-3.11733
1.59679	1.90943	1.59679	-2.41848
1.59614	1.46279	1.59614	-1.90106
1.59549	1.1446	1.59549	-1.60869
1.59483	1.39394	1.59483	-1.67478
1.59418	1.8229	1.59418	-2.16116
1.59353	2.11618	1.59353	-2.48761
1.59288	2.14607	1.59288	-2.5808
1.59223	1.56916	1.59223	-2.04573
1.59158	0.958298	1.59158	-1.44929
1.59094	0.587016	1.59094	-0.918804
1.59029	0.243582	1.59029	-0.588504
1.58964	0.0733899	1.58964	-0.363829
1.58899	-0.03868	1.58899	-0.241269
1.58835	-0.117917	1.58835	-0.24604
1.5877	-0.118254	1.5877	-0.158986
1.58706	-0.19974	1.58706	-0.0295547
1.58641	-0.24628	1.58641	0.0014458
1.58577	-0.275178	1.58577	-0.0880801
1.58513	-0.201981	1.58513	-0.125197
1.58449	-0.145477	1.58449	-0.0982228
1.58384	-0.0775624	1.58384	-0.124285
1.5832	-0.219897	1.5832	-0.168767
1.58256	-0.307359	1.58256	-0.104418
1.58192	-0.280734	1.58192	-0.126304
1.58128	-0.262621	1.58128	-0.137904
1.58065	-0.146865	1.58065	-0.0817867
1.58001	-0.17075	1.58001	-0.064505
1.57937	-0.2062	1.57937	-0.142097
1.57874	-0.167151	1.57874	-0.133005
1.5781	-0.116021	1.5781	-0.146958
1.57746	-0.0897587	1.57746	-0.145724
1.57683	-0.0902739	1.57683	-0.185713
1.57619	-0.151086	1.57619	-0.271952
1.57556	-0.203897	1.57556	-0.212791
1.57493	-0.234162	1.57493	-0.102891
1.5743	-0.234558	1.5743	0.0228653
1.57367	-0.14867	1.57367	0.00795523
1.57303	-0.25073	1.57303	-0.0683142
1.5724	-0.29403	1.5724	-0.0300072
1.57177	-0.233819	1.57177	0.0504791
1.57115	-0.331713	1.57115	0.0380215
1.57052	-0.337184	1.57052	0.0840017
1.56989	-0.340428	1.56989	-0.0967462
1.56926	-0.33878	1.56926	-0.257691
1.56863	-0.432488	1.56863	-0.174764
1.56801	-0.372856	1.56801	-0.167099
1.56738	-0.48116	1.56738	-0.0135586
1.56676	-0.524164	1.56676	0.0152353
1.56613	-0.419403	1.56613	-0.0890279
1.56551	-0.432307	1.56551	-0.0691009
1.56489	-0.40406	1.56489	-0.137297
1.56426	-0.490145	1.56426	-0.15259
1.56364	-0.483827	1.56364	-0.154234
1.56302	-0.439149	1.56302	-0.0392665
1.5624	-0.361198	1.5624	-0.0320042
1.56178	-0.393957	1.56178	-0.0701069
1.56116	-0.470399	1.56116	-0.10488
1.56054	-0.53557	1.56054	-0.208057
1.55992	-0.545058	1.55992	-0.221293
1.5593	-0.519608	1.5593	-0.178282
1.55869	-0.517977	1.55869	-0.217107
1.55807	-0.508018	1.55807	-0.162862
1.55745	-0.449362	1.55745	-0.199647
1.55684	-0.425742	1.55684	-0.141451
1.55622	-0.521157	1.55622	-0.2196
1.55561	-0.494739	1.55561	-0.157575
1.55499	-0.423322	1.55499	-0.206186
1.55438	-0.509732	1.55438	-0.153142
1.55377	-0.453157	1.55377	-0.111743
1.55316	-0.526462	1.55316	-0.208028
1.55254	-0.570918	1.55254	-0.0159716
1.55193	-0.467312	1.55193	0.0060057
1.55132	-0.394394	1.55132	-0.0500626
1.55071	-0.391973	1.55071	-0.0916384
1.5501	-0.479244	1.5501	-0.0704498
1.54949	-0.481358	1.54949	0.0276237
1.54889	-0.459275	1.54889	0.0682179
1.54828	-0.439843	1.54828	0.110014
1.54767	-0.424102	1.54767	-0.0271704
1.54707	-0.424974	1.54707	-0.17637
1.54646	-0.395618	1.54646	-0.211673
1.54585	-0.335228	1.54585	-0.0878498
1.54525	-0.36996	1.54525	-0.0647988
1.54465	-0.399012	1.54465	-0.186843
1.54404	-0.495325	1.54404	-0.251137
1.54344	-0.453229	1.54344	-0.185839
1.54284	-0.432783	1.54284	-0.234202
1.54224	-0.423595	1.54224	-0.123151
1.54164	-0.36279	1.54164	-0.0936207
1.54103	-0.447086	1.54103	-0.187024
1.54043	-0.444005	1.54043	-0.140184
1.53984	-0.426801	1.53984	-0.176014
1.53924	-0.509245	1.53924	-0.103453
1.53864	-0.434601	1.53864	-0.127182
1.53804	-0.44961	1.53804	-0.106882
1.53744	-0.459989	1.53744	-0.0620289
1.53684	-0.423948	1.53684	-0.0732851
1.53625	-0.51683	1.53625	-0.10948
1.53565	-0.492844	1.53565	-0.170729
1.53506	-0.496471	1.53506	-0.186984
1.53446	-0.531725	1.53446	-0.127325
1.53387	-0.537918	1.53387	-0.0539902
1.53328	-0.510565	1.53328	-0.0752718
1.53268	-0.477714	1.53268	-0.185174
1.53209	-0.458654	1.53209	-0.138746
1.5315	-0.418332	1.5315	-0.0451431
1.53091	-0.586257	1.53091	-0.125301
1.53032	-0.510098	1.53032	-0.126508
1.52973	-0.441752	1.52973	-0.0344698
1.52914	-0.570288	1.52914	-0.104187
1.52855	-0.545409	1.52855	-0.102401
1.52796	-0.530771	1.52796	-0.0198216
1.52737	-0.536527	1.52737	-0.0612689
1.52679	-0.465812	1.52679	0.0359498
1.5262	-0.501736	1.5262	0.0835523
1.52561	-0.500076	1.52561	0.0738308
1.52503	-0.429226	1.52503	-0.00736603
1.52444	-0.457732	1.52444	-0.0333783
1.52386	-0.480986	1.52386	-0.192406
1.52327	-0.496863	1.52327	-0.16845
1.52269	-0.465569	1.52269	0.0145731
1.52211	-0.466688	1.52211	0.0602982
1.52152	-0.4474	1.52152	-0.09297
1.52094	-0.499183	1.52094	-0.117528
1.52036	-0.449916	1.52036	-0.172782
1.51978	-0.416748	1.51978	-0.221267
1.5192	-0.425672	1.5192	-0.247937
1.51862	-0.289961	1.51862	-0.30109
1.51804	-0.273662	1.51804	-0.217645
1.51746	-0.238784	1.51746	-0.183832
1.51688	-0.231742	1.51688	-0.124443
1.51631	-0.254891	1.51631	-0.14016
1.51573	-0.275244	1.51573	-0.0561434
1.51515	-0.20897	1.51515	-0.0779828
1.51458	-0.279997	1.51458	-0.205545
1.514	-0.306512	1.514	-0.227297
1.51343	-0.239634	1.51343	-0.32894
1.51285	-0.154399	1.51285	-0.390431
1.51228	-0.23082	1.51228	-0.373489
1.5117	-0.169509	1.5117	-0.20496
1.51113	-0.220411	1.51113	-0.198769
1.51056	-0.224724	1.51056	-0.156311
1.50999	-0.266475	1.50999	-0.0160879
1.50941	-0.163263	1.50941	0.0350848
1.50885	-0.162918	1.50885	-0.113452
1.50827	-0.109287	1.50827	-0.178498
1.5077	-0.133533	1.5077	-0.181973
1.50714	-0.290075	1.50714	-0.145101
1.50657	-0.241769	1.50657	-0.116106
1.506	-0.384799	1.506	-0.122139
1.50543	-0.183823	1.50543	-0.147154
1.50486	-0.223497	1.50486	-0.0463439
1.5043	-0.245616	1.5043	-0.143236
1.50373	-0.295906	1.50373	-0.178128
1.50317	-0.36792	1.50317	-0.134389
1.5026	-0.255705	1.5026	-0.199847
1.50204	-0.292951	1.50204	-0.15392
1.50147	-0.244063	1.50147	-0.201542
1.50091	-0.272181	1.50091	-0.114182
1.50035	-0.33032	1.50035	-0.147832
