# Supplementary material for: Visualizing rotation and reversal of the Néel vector through antiferromagnetic trichroism
Source: Nat Commun. 2022 Feb 4;13:697. doi: 10.1038/s41467-022-28215-w (PMC8816959; doi:10.1038/s41467-022-28215-w)
Supplement: Supplementary file 5 — Source Data [file 41467_2022_28215_MOESM5_ESM.zip › SourceData/FigS6.xlsx]

## Sheet: FigS6
kx>0(eV)	kx>0(dA/Aave)	kx<0(eV)	kx<0(dA/Aave)
1.99961	-0.00019326	1.99961	-0.00931059
1.99851	-0.00517971	1.99851	-0.0069497
1.99742	-0.00737581	1.99742	-0.0244693
1.99632	0.000605195	1.99632	-0.0210004
1.99523	0.0134202	1.99523	-0.0222332
1.99414	-0.00449045	1.99414	-0.0118669
1.99305	0.00592635	1.99305	-0.00967243
1.99196	0.0154398	1.99196	-0.0171973
1.99087	0.00828021	1.99087	-0.022421
1.98978	0.0052438	1.98978	-0.000966308
1.9887	0.0094529	1.9887	-0.00567944
1.98761	0.0111191	1.98761	-0.0146796
1.98653	0.000546399	1.98653	-0.0090522
1.98545	0.00747708	1.98545	-0.0137129
1.98437	0.00441229	1.98437	-0.0119223
1.98329	-0.000123664	1.98329	-0.0156088
1.98221	0.00660001	1.98221	-0.0131539
1.98114	0.00969741	1.98114	-0.0103719
1.98006	0.00907924	1.98006	-0.0163539
1.97899	0.0125195	1.97899	-0.00175109
1.97792	0.000146117	1.97792	-0.00344901
1.97685	0.00781447	1.97685	-0.0109108
1.97578	-0.002333	1.97578	-0.00766154
1.97471	0.00657987	1.97471	-0.0116419
1.97364	0.00648074	1.97364	-0.00830025
1.97258	0.00894382	1.97258	-0.0126744
1.97151	7.52704e-05	1.97151	-0.00644544
1.97045	0.00225868	1.97045	-0.00782573
1.96939	0.00395058	1.96939	-0.00571819
1.96833	-0.000237077	1.96833	-0.00103526
1.96727	0.00293997	1.96727	-0.00914828
1.96621	0.00856611	1.96621	-0.00517113
1.96515	0.000149458	1.96515	-0.00781862
1.9641	0.00364724	1.9641	-0.000422972
1.96304	0.00802858	1.96304	-0.00772303
1.96199	0.00253474	1.96199	-0.00684529
1.96094	0.00197399	1.96094	-0.0117298
1.95989	0.00776291	1.95989	-0.00626672
1.95884	0.00267632	1.95884	-0.00535446
1.9578	0.00123626	1.9578	-0.00582848
1.95675	0.00609988	1.95675	-0.00383126
1.9557	-0.000557514	1.9557	-0.0050673
1.95466	0.00244985	1.95466	-0.00361838
1.95362	0.00160951	1.95362	-0.00301089
1.95258	0.00327379	1.95258	-0.00433095
1.95153	0.00252255	1.95153	-0.00813981
1.9505	-0.000356615	1.9505	-0.00564915
1.94946	0.00028787	1.94946	-0.00278511
1.94842	0.00176752	1.94842	-0.00508629
1.94739	0.00471097	1.94739	-0.00360337
1.94635	0.00333377	1.94635	-0.00339803
1.94532	0.000889522	1.94532	-0.00330132
1.94429	0.0013331	1.94429	-0.0036142
1.94326	-0.00164618	1.94326	-0.00204071
1.94223	-0.00102176	1.94223	-0.00387342
1.9412	0.00119974	1.9412	-0.000583167
1.94018	0.000365195	1.94018	-0.0026514
1.93915	0.00272388	1.93915	-0.00221073
1.93813	-0.00531094	1.93813	-0.00123558
1.93711	0.00169246	1.93711	-0.00108266
1.93608	0.00301784	1.93608	-4.67665e-05
1.93506	-0.00221812	1.93506	0.000364856
1.93404	-0.00261123	1.93404	-0.000904872
1.93303	-0.00246184	1.93303	-0.00100785
1.93201	0.000265463	1.93201	-0.000887662
1.93099	0.000992042	1.93099	-0.00223722
1.92998	-0.00116858	1.92998	-0.00162451
1.92897	0.00211376	1.92897	-0.00148897
1.92795	-0.00133376	1.92795	0.00347789
1.92694	-0.00359675	1.92694	0.000358648
1.92594	-0.00408752	1.92594	0.00163999
1.92493	-0.00235802	1.92493	0.00217014
1.92392	-0.00543647	1.92392	0.00348569
1.92291	4.47234e-05	1.92291	0.00238783
1.92191	-0.00469399	1.92191	0.00154009
1.9209	-0.00842749	1.9209	0.0057474
1.9199	-0.00618039	1.9199	0.00520716
1.9189	-0.00778798	1.9189	0.00480224
1.9179	-0.00812365	1.9179	0.00752629
1.9169	-0.00867128	1.9169	0.00701581
1.91591	-0.00878631	1.91591	0.00917769
1.91491	-0.0108347	1.91491	0.011248
1.91391	-0.01186	1.91391	0.0125326
1.91292	-0.0115487	1.91292	0.0115516
1.91193	-0.0129705	1.91193	0.0139538
1.91094	-0.0139134	1.91094	0.0143481
1.90994	-0.014742	1.90994	0.0176161
1.90896	-0.01472	1.90896	0.0176979
1.90797	-0.0169551	1.90797	0.0180406
1.90698	-0.0181556	1.90698	0.0186687
1.90599	-0.0203061	1.90599	0.0195913
1.90501	-0.0206856	1.90501	0.0208359
1.90402	-0.0212079	1.90402	0.022896
1.90304	-0.020995	1.90304	0.0229023
1.90206	-0.0229834	1.90206	0.0235843
1.90108	-0.022997	1.90108	0.0233963
1.9001	-0.0233794	1.9001	0.0246842
1.89912	-0.0250627	1.89912	0.0259121
1.89815	-0.0240579	1.89815	0.0259501
1.89717	-0.0257259	1.89717	0.0259731
1.8962	-0.0261409	1.8962	0.0267026
1.89522	-0.0271689	1.89522	0.027411
1.89425	-0.0281223	1.89425	0.0284813
1.89328	-0.0288094	1.89328	0.0288263
1.89231	-0.0298598	1.89231	0.0294207
1.89134	-0.0294348	1.89134	0.0293997
1.89037	-0.0297773	1.89037	0.0304066
1.88941	-0.0308785	1.88941	0.0308098
1.88844	-0.0303984	1.88844	0.0316386
1.88748	-0.0318434	1.88748	0.0323508
1.88651	-0.032307	1.88651	0.0325904
1.88555	-0.0335219	1.88555	0.0333904
1.88459	-0.0330381	1.88459	0.0344143
1.88363	-0.0335947	1.88363	0.0350133
1.88267	-0.0351936	1.88267	0.0350005
1.88172	-0.0346923	1.88172	0.0361528
1.88076	-0.03626	1.88076	0.0357754
1.8798	-0.0358141	1.8798	0.0367416
1.87885	-0.0372313	1.87885	0.0374286
1.8779	-0.0373798	1.8779	0.0381441
1.87694	-0.038411	1.87694	0.0388823
1.87599	-0.039583	1.87599	0.0393206
1.87504	-0.0397566	1.87504	0.0394732
1.87409	-0.039239	1.87409	0.0394939
1.87315	-0.0405303	1.87315	0.0400489
1.8722	-0.0413885	1.8722	0.041442
1.87125	-0.0415416	1.87125	0.0422856
1.87031	-0.0422472	1.87031	0.0422369
1.86936	-0.0440907	1.86936	0.0423446
1.86842	-0.0435296	1.86842	0.0432385
1.86748	-0.0421826	1.86748	0.0431269
1.86654	-0.043076	1.86654	0.0441187
1.8656	-0.0444834	1.8656	0.0434522
1.86466	-0.0450971	1.86466	0.0447663
1.86373	-0.0446908	1.86373	0.0452388
1.86279	-0.0442641	1.86279	0.045829
1.86186	-0.0444811	1.86186	0.0455394
1.86092	-0.0464443	1.86092	0.0463352
1.85999	-0.0458406	1.85999	0.0466757
1.85906	-0.0470955	1.85906	0.0465062
1.85813	-0.0465678	1.85813	0.0470415
1.8572	-0.0452457	1.8572	0.0477682
1.85627	-0.0476884	1.85627	0.0474136
1.85534	-0.0474931	1.85534	0.0484702
1.85442	-0.0483236	1.85442	0.0496079
1.85349	-0.0477455	1.85349	0.0506606
1.85257	-0.0481461	1.85257	0.0484878
1.85164	-0.0505052	1.85164	0.0500543
1.85072	-0.0511536	1.85072	0.0510765
1.8498	-0.0523411	1.8498	0.0511558
1.84888	-0.0500351	1.84888	0.0509771
1.84796	-0.0493295	1.84796	0.0518704
1.84705	-0.0510625	1.84705	0.0516327
1.84613	-0.0517964	1.84613	0.0524971
1.84521	-0.051687	1.84521	0.0517263
1.8443	-0.0513176	1.8443	0.0517599
1.84338	-0.0533244	1.84338	0.0526257
1.84247	-0.0537996	1.84247	0.0522063
1.84156	-0.0534073	1.84156	0.0515885
1.84065	-0.0536064	1.84065	0.0513524
1.83974	-0.053826	1.83974	0.0526616
1.83883	-0.0553235	1.83883	0.0547052
1.83792	-0.0525493	1.83792	0.0530969
1.83702	-0.0532614	1.83702	0.0554654
1.83611	-0.0546036	1.83611	0.0532497
1.8352	-0.0559656	1.8352	0.0547056
1.8343	-0.0547217	1.8343	0.055033
1.8334	-0.0557551	1.8334	0.0560827
1.8325	-0.0565025	1.8325	0.0554221
1.8316	-0.0526789	1.8316	0.0546166
1.8307	-0.05431	1.8307	0.0569586
1.8298	-0.0519853	1.8298	0.0555132
1.8289	-0.0566455	1.8289	0.0574169
1.82801	-0.0567317	1.82801	0.0567398
1.82711	-0.0569247	1.82711	0.0563672
1.82622	-0.0549639	1.82622	0.0559862
1.82532	-0.0577496	1.82532	0.0560822
1.82443	-0.057746	1.82443	0.0570378
1.82354	-0.0579535	1.82354	0.0580239
1.82265	-0.0568699	1.82265	0.0567687
1.82176	-0.0576884	1.82176	0.0597812
1.82087	-0.0578737	1.82087	0.0588515
1.81998	-0.0594719	1.81998	0.0603771
1.8191	-0.0600348	1.8191	0.0585928
1.81821	-0.0606338	1.81821	0.0611406
1.81733	-0.0604391	1.81733	0.058981
1.81644	-0.06398	1.81644	0.0592484
1.81556	-0.0614763	1.81556	0.0591117
1.81468	-0.0614543	1.81468	0.0600459
1.8138	-0.0645907	1.8138	0.0618802
1.81292	-0.0623208	1.81292	0.0611258
1.81204	-0.063479	1.81204	0.0646625
1.81116	-0.0611985	1.81116	0.0621366
1.81029	-0.065048	1.81029	0.0626596
1.80941	-0.0621427	1.80941	0.0620108
1.80854	-0.0645122	1.80854	0.0617728
1.80766	-0.0636827	1.80766	0.0630146
1.80679	-0.0646966	1.80679	0.0605346
1.80592	-0.0636274	1.80592	0.0626341
1.80505	-0.0647227	1.80505	0.0641307
1.80418	-0.0650031	1.80418	0.0625022
1.80331	-0.0625715	1.80331	0.0625958
1.80244	-0.0645124	1.80244	0.0656887
1.80157	-0.0678287	1.80157	0.0687658
1.80071	-0.0631997	1.80071	0.0648513
1.79984	-0.0709342	1.79984	0.067138
1.79898	-0.0715185	1.79898	0.0691174
1.79811	-0.0658474	1.79811	0.0657244
1.79725	-0.0643669	1.79725	0.0654647
1.79639	-0.0688669	1.79639	0.0697774
1.79553	-0.0751299	1.79553	0.0650857
1.79467	-0.0701121	1.79467	0.0660535
1.79381	-0.0704696	1.79381	0.0666998
1.79296	-0.071753	1.79296	0.0676143
1.7921	-0.0687904	1.7921	0.0685373
1.79124	-0.0715207	1.79124	0.069797
1.79039	-0.071862	1.79039	0.0700803
1.78954	-0.0714616	1.78954	0.0693458
1.78868	-0.071274	1.78868	0.0685814
1.78783	-0.07305	1.78783	0.0711539
1.78698	-0.0677391	1.78698	0.0744515
1.78613	-0.0731707	1.78613	0.0735028
1.78528	-0.0737839	1.78528	0.0746305
1.78443	-0.0746732	1.78443	0.0770127
1.78358	-0.0804856	1.78358	0.0686049
1.78274	-0.0749086	1.78274	0.0703526
1.7819	-0.0735231	1.7819	0.0689515
1.78105	-0.0759948	1.78105	0.0759677
1.78021	-0.074756	1.78021	0.0698814
1.77936	-0.0702561	1.77936	0.066939
1.77852	-0.0723402	1.77852	0.0750396
1.77768	-0.0714648	1.77768	0.0707324
1.77684	-0.0765837	1.77684	0.0709913
1.776	-0.0776371	1.776	0.0719914
1.77516	-0.0763907	1.77516	0.0701635
1.77433	-0.0700325	1.77433	0.0742493
1.77349	-0.0746328	1.77349	0.0782077
1.77265	-0.0739364	1.77265	0.0748976
1.77182	-0.0793839	1.77182	0.0740917
1.77099	-0.0746287	1.77099	0.0729931
1.77016	-0.0709309	1.77016	0.0758806
1.76932	-0.076195	1.76932	0.0730816
1.76849	-0.0732592	1.76849	0.0784005
1.76766	-0.0773264	1.76766	0.0781112
1.76683	-0.0794318	1.76683	0.0752768
1.76601	-0.0782475	1.76601	0.0689496
1.76518	-0.0746758	1.76518	0.0762648
1.76435	-0.080632	1.76435	0.0709408
1.76353	-0.0751625	1.76353	0.0684193
1.7627	-0.0758243	1.7627	0.0732564
1.76188	-0.0762804	1.76188	0.0773527
1.76106	-0.0735844	1.76106	0.0743787
1.76023	-0.0760904	1.76023	0.0766253
1.75942	-0.0756485	1.75942	0.0717294
1.75859	-0.0817229	1.75859	0.0759495
1.75777	-0.0908456	1.75777	0.0731689
1.75696	-0.0822682	1.75696	0.0700579
1.75614	-0.0769644	1.75614	0.0799772
1.75532	-0.0874607	1.75532	0.0772552
1.75451	-0.0809671	1.75451	0.0756213
1.75369	-0.0808598	1.75369	0.0787654
1.75288	-0.0843651	1.75288	0.0764206
1.75207	-0.0845867	1.75207	0.0779607
1.75125	-0.0886355	1.75125	0.0849254
1.75044	-0.0894231	1.75044	0.0843488
1.74963	-0.0851454	1.74963	0.0870379
1.74882	-0.0922279	1.74882	0.0891028
1.74801	-0.0894	1.74801	0.0883013
1.74721	-0.0923181	1.74721	0.0848715
1.7464	-0.0850806	1.7464	0.0829078
1.74559	-0.0884934	1.74559	0.085072
1.74479	-0.0973668	1.74479	0.0886766
1.74398	-0.0868132	1.74398	0.089495
1.74318	-0.0853755	1.74318	0.0881607
1.74238	-0.0771871	1.74238	0.0889955
1.74158	-0.0888996	1.74158	0.0938507
1.74077	-0.086218	1.74077	0.0895843
1.73997	-0.0894658	1.73997	0.0965212
1.73917	-0.0957885	1.73917	0.0886785
1.73838	-0.100403	1.73838	0.0871281
1.73758	-0.105769	1.73758	0.095913
1.73678	-0.100968	1.73678	0.0939818
1.73599	-0.0941301	1.73599	0.0998963
1.73519	-0.103084	1.73519	0.0963192
1.7344	-0.103095	1.7344	0.0950709
1.7336	-0.103774	1.7336	0.101537
1.73281	-0.102069	1.73281	0.0945157
1.73202	-0.105203	1.73202	0.0975788
1.73123	-0.103094	1.73123	0.101849
1.73044	-0.103128	1.73044	0.09925
1.72965	-0.10373	1.72965	0.103497
1.72886	-0.111585	1.72886	0.103034
1.72807	-0.105014	1.72807	0.112089
1.72729	-0.109558	1.72729	0.105739
1.7265	-0.118925	1.7265	0.111426
1.72572	-0.110744	1.72572	0.107368
1.72493	-0.111937	1.72493	0.110483
1.72415	-0.115827	1.72415	0.118051
1.72337	-0.114251	1.72337	0.116434
1.72259	-0.11884	1.72259	0.110585
1.7218	-0.122354	1.7218	0.114931
1.72102	-0.126129	1.72102	0.120115
1.72025	-0.125268	1.72025	0.127247
1.71947	-0.116884	1.71947	0.122161
1.71869	-0.12753	1.71869	0.127136
1.71791	-0.137804	1.71791	0.126155
1.71714	-0.131162	1.71714	0.133903
1.71636	-0.129168	1.71636	0.133197
1.71559	-0.137677	1.71559	0.134602
1.71481	-0.13616	1.71481	0.132688
1.71404	-0.133442	1.71404	0.14237
1.71327	-0.13568	1.71327	0.137251
1.7125	-0.140683	1.7125	0.137513
1.71173	-0.139161	1.71173	0.14362
1.71096	-0.145445	1.71096	0.142658
1.71019	-0.143454	1.71019	0.142751
1.70942	-0.144229	1.70942	0.147091
1.70865	-0.138829	1.70865	0.140289
1.70789	-0.144078	1.70789	0.140542
1.70712	-0.138779	1.70712	0.139079
1.70636	-0.137515	1.70636	0.143478
1.70559	-0.135964	1.70559	0.137586
1.70483	-0.136688	1.70483	0.142207
1.70407	-0.139991	1.70407	0.140972
1.70331	-0.143882	1.70331	0.146753
1.70255	-0.148212	1.70255	0.149463
1.70179	-0.154781	1.70179	0.154255
1.70103	-0.153686	1.70103	0.151092
1.70027	-0.145637	1.70027	0.148194
1.69951	-0.143823	1.69951	0.143281
1.69876	-0.136095	1.69876	0.137247
1.698	-0.133415	1.698	0.133189
1.69724	-0.130269	1.69724	0.132032
1.69649	-0.129237	1.69649	0.130495
1.69574	-0.127202	1.69574	0.129003
1.69498	-0.127948	1.69498	0.130232
1.69423	-0.126156	1.69423	0.129594
1.69348	-0.129548	1.69348	0.13154
1.69273	-0.132639	1.69273	0.133541
1.69198	-0.133094	1.69198	0.134346
1.69123	-0.134451	1.69123	0.137
1.69048	-0.136177	1.69048	0.138659
1.68974	-0.139064	1.68974	0.14098
1.68899	-0.140729	1.68899	0.1404
1.68825	-0.140234	1.68825	0.140955
1.6875	-0.143562	1.6875	0.142678
1.68675	-0.144831	1.68675	0.14667
1.68601	-0.150175	1.68601	0.149339
1.68527	-0.152384	1.68527	0.153345
1.68453	-0.154918	1.68453	0.15479
1.68379	-0.156883	1.68379	0.155964
1.68305	-0.161564	1.68305	0.159104
1.68231	-0.162769	1.68231	0.159421
1.68157	-0.1633	1.68157	0.160023
1.68083	-0.16463	1.68083	0.16188
1.68009	-0.164031	1.68009	0.162023
1.67935	-0.166332	1.67935	0.162781
1.67862	-0.170088	1.67862	0.164573
1.67788	-0.172107	1.67788	0.167769
1.67715	-0.175087	1.67715	0.169239
1.67642	-0.177175	1.67642	0.171918
1.67568	-0.177978	1.67568	0.173309
1.67495	-0.176893	1.67495	0.173375
1.67422	-0.179371	1.67422	0.172287
1.67349	-0.180014	1.67349	0.173788
1.67276	-0.182214	1.67276	0.177398
1.67203	-0.185668	1.67203	0.180684
1.6713	-0.190628	1.6713	0.186524
1.67057	-0.196918	1.67057	0.19404
1.66985	-0.203797	1.66985	0.198928
1.66912	-0.209231	1.66912	0.206968
1.6684	-0.213033	1.6684	0.210784
1.66767	-0.215312	1.66767	0.214133
1.66695	-0.214618	1.66695	0.214939
1.66622	-0.213254	1.66622	0.215452
1.6655	-0.212517	1.6655	0.213288
1.66478	-0.212838	1.66478	0.215199
1.66406	-0.215002	1.66406	0.21797
1.66334	-0.219706	1.66334	0.220583
1.66262	-0.223661	1.66262	0.225699
1.6619	-0.22976	1.6619	0.232372
1.66118	-0.236824	1.66118	0.23996
1.66046	-0.244081	1.66046	0.247854
1.65975	-0.251412	1.65975	0.253512
1.65903	-0.257487	1.65903	0.259543
1.65832	-0.260069	1.65832	0.26343
1.6576	-0.262342	1.6576	0.265816
1.65689	-0.265893	1.65689	0.26781
1.65618	-0.269033	1.65618	0.270184
1.65546	-0.274508	1.65546	0.276569
1.65475	-0.281588	1.65475	0.283776
1.65404	-0.289888	1.65404	0.291498
1.65333	-0.298642	1.65333	0.30055
1.65262	-0.309067	1.65262	0.310528
1.65191	-0.318181	1.65191	0.319581
1.6512	-0.326234	1.6512	0.328143
1.6505	-0.333752	1.6505	0.335971
1.64979	-0.341763	1.64979	0.34375
1.64908	-0.352131	1.64908	0.354659
1.64838	-0.362207	1.64838	0.366132
1.64768	-0.368603	1.64768	0.372541
1.64697	-0.368045	1.64697	0.37195
1.64627	-0.363944	1.64627	0.367684
1.64557	-0.361096	1.64557	0.364474
1.64486	-0.365487	1.64486	0.369268
1.64416	-0.377689	1.64416	0.381794
1.64346	-0.394569	1.64346	0.399866
1.64276	-0.408262	1.64276	0.413677
1.64206	-0.403708	1.64206	0.409323
1.64137	-0.381087	1.64137	0.385353
1.64067	-0.346352	1.64067	0.350007
1.63997	-0.310735	1.63997	0.314523
1.63928	-0.281826	1.63928	0.286022
1.63858	-0.258633	1.63858	0.264243
1.63789	-0.244806	1.63789	0.250659
1.63719	-0.249238	1.63719	0.255421
1.6365	-0.283873	1.6365	0.292093
1.63581	-0.332684	1.63581	0.343146
1.63512	-0.364259	1.63512	0.374617
1.63443	-0.356476	1.63443	0.365155
1.63373	-0.307709	1.63373	0.315017
1.63304	-0.248822	1.63304	0.255297
1.63236	-0.1968	1.63236	0.203675
1.63167	-0.158263	1.63167	0.165242
1.63098	-0.131199	1.63098	0.136817
1.63029	-0.112177	1.63029	0.115884
1.62961	-0.0982661	1.62961	0.101494
1.62892	-0.0894597	1.62892	0.0921106
1.62823	-0.0843039	1.62823	0.0870131
1.62755	-0.0812224	1.62755	0.0852046
1.62687	-0.0793254	1.62687	0.0833188
1.62618	-0.0780153	1.62618	0.0823538
1.6255	-0.07607	1.6255	0.0815174
1.62482	-0.0740066	1.62482	0.0791696
1.62414	-0.0726045	1.62414	0.0769429
1.62346	-0.0705564	1.62346	0.0751252
1.62278	-0.0693633	1.62278	0.0736474
1.6221	-0.0670642	1.6221	0.0724553
1.62142	-0.0656627	1.62142	0.0703806
1.62074	-0.0657665	1.62074	0.071051
1.62007	-0.066761	1.62007	0.0715794
1.61939	-0.0680092	1.61939	0.0718358
1.61872	-0.0684498	1.61872	0.0727983
1.61804	-0.070445	1.61804	0.0737909
1.61737	-0.0718637	1.61737	0.0758415
1.61669	-0.072465	1.61669	0.0761478
1.61602	-0.0722605	1.61602	0.0768954
1.61535	-0.0722595	1.61535	0.0771644
1.61468	-0.0716327	1.61468	0.0767849
1.61401	-0.0709787	1.61401	0.0754992
1.61334	-0.0700199	1.61334	0.075263
1.61267	-0.0699224	1.61267	0.0753854
1.612	-0.0688783	1.612	0.0746017
1.61133	-0.0686831	1.61133	0.0747891
1.61066	-0.0701647	1.61066	0.0748284
1.61	-0.0723989	1.61	0.0770467
1.60933	-0.0745399	1.60933	0.0802381
1.60866	-0.0760118	1.60866	0.0815784
1.608	-0.0761015	1.608	0.0816301
1.60733	-0.0734174	1.60733	0.0799564
1.60667	-0.0713025	1.60667	0.0777999
1.60601	-0.0684786	1.60601	0.0732948
1.60535	-0.0641293	1.60535	0.0699837
1.60468	-0.0613183	1.60468	0.0672147
1.60402	-0.0588463	1.60402	0.0655842
1.60336	-0.0596163	1.60336	0.06532
1.6027	-0.063427	1.6027	0.069447
1.60204	-0.0683806	1.60204	0.0751799
1.60138	-0.073681	1.60138	0.0789415
1.60073	-0.0747056	1.60073	0.0796259
1.60007	-0.0693232	1.60007	0.074784
1.59941	-0.0606718	1.59941	0.0663956
1.59876	-0.0518026	1.59876	0.0565266
1.5981	-0.0425298	1.5981	0.0468751
1.59745	-0.0337763	1.59745	0.0380077
1.59679	-0.0270504	1.59679	0.0306838
1.59614	-0.0210439	1.59614	0.0257962
1.59549	-0.0157361	1.59549	0.0215183
1.59483	-0.0165092	1.59483	0.022133
1.59418	-0.0223935	1.59418	0.0269571
1.59353	-0.0249042	1.59353	0.0303324
1.59288	-0.0255204	1.59288	0.0297571
1.59223	-0.0207237	1.59223	0.0257867
1.59158	-0.0146889	1.59158	0.0209289
1.59094	-0.00882747	1.59094	0.0135312
1.59029	-0.0029909	1.59029	0.00840765
1.58964	-0.0017181	1.58964	0.00467075
1.58899	-0.0010151	1.58899	0.00318907
1.58835	-9.53068e-05	1.58835	0.00269501
1.5877	0.00158098	1.5877	0.00268076
1.58706	0.00229529	1.58706	0.0028008
1.58641	0.00315228	1.58641	0.00221082
1.58577	0.0030221	1.58577	0.002311
1.58513	0.00276478	1.58513	0.00148068
1.58449	0.00110274	1.58449	0.00306242
1.58384	0.00186758	1.58384	0.00299274
1.5832	0.00218446	1.5832	0.00330702
1.58256	0.00290053	1.58256	0.00351161
1.58192	0.00250967	1.58192	0.00238185
1.58128	0.00257795	1.58128	0.00240632
1.58065	0.00141736	1.58065	0.00115307
1.58001	0.00189057	1.58001	0.00202143
1.57937	0.00250021	1.57937	0.0020605
1.57874	0.00296385	1.57874	0.000667309
1.5781	0.00374644	1.5781	0.00210121
1.57746	0.00335811	1.57746	0.00180374
1.57683	0.00212606	1.57683	0.00334424
1.57619	0.00103628	1.57619	0.00411771
1.57556	0.00202827	1.57556	0.00238633
1.57493	0.00117756	1.57493	0.000971219
1.5743	0.000283663	1.5743	0.000665066
1.57367	0.0028148	1.57367	0.00113236
1.57303	0.00382871	1.57303	0.00325056
1.5724	0.00462289	1.5724	0.00392828
1.57177	0.00378482	1.57177	0.00329523
1.57115	0.00462239	1.57115	0.00236817
1.57052	0.00408976	1.57052	0.00227183
1.56989	0.00386894	1.56989	0.0021398
1.56926	0.0019638	1.56926	0.00276281
1.56863	0.00166437	1.56863	0.00305563
1.56801	0.00250666	1.56801	0.00154879
1.56738	0.00200447	1.56738	0.000772557
1.56676	0.00366533	1.56676	0.0021175
1.56613	0.00341209	1.56613	0.00207782
1.56551	0.00210002	1.56551	0.00231664
1.56489	0.000702569	1.56489	0.00213213
1.56426	0.0023777	1.56426	0.0021165
1.56364	0.0025641	1.56364	0.00128294
1.56302	0.00279319	1.56302	0.00144855
1.5624	0.00237103	1.5624	0.00250995
1.56178	0.00224889	1.56178	-2.66913e-05
1.56116	0.000166771	1.56116	0.000759693
1.56054	0.000954792	1.56054	0.00135404
1.55992	0.00104804	1.55992	0.00145331
1.5593	0.000581405	1.5593	0.00151473
1.55869	0.00228136	1.55869	0.00188281
1.55807	0.00197957	1.55807	0.00196259
1.55745	0.00208445	1.55745	0.00120021
1.55684	0.00124299	1.55684	0.000555267
1.55622	0.00197868	1.55622	0.00108741
1.55561	0.00140453	1.55561	0.00238119
1.55499	0.00230611	1.55499	0.00316152
1.55438	0.00097205	1.55438	0.00318236
1.55377	0.000176731	1.55377	0.00307777
1.55316	0.00166086	1.55316	0.00225234
1.55254	0.00103069	1.55254	0.00288575
1.55193	0.00157012	1.55193	0.00272962
1.55132	0.00120447	1.55132	0.00453784
1.55071	0.00267991	1.55071	0.0040272
1.5501	0.00334526	1.5501	0.00385946
1.54949	0.00156444	1.54949	0.00421773
1.54889	0.00213395	1.54889	0.00366617
1.54828	0.00232441	1.54828	0.00379259
1.54767	0.000265112	1.54767	0.00241256
1.54707	-0.00104644	1.54707	0.00327887
1.54646	-0.000990198	1.54646	0.0025854
1.54585	-2.24164e-06	1.54585	0.000815808
1.54525	-0.00109352	1.54525	0.00193969
1.54465	-0.00202964	1.54465	0.000948192
1.54404	-0.00166642	1.54404	2.31265e-06
1.54344	3.59576e-05	1.54344	0.00166847
1.54284	0.00175933	1.54284	0.00316707
1.54224	0.00167869	1.54224	0.00383105
1.54164	0.000984917	1.54164	0.00230122
1.54103	-0.000741082	1.54103	0.00305835
1.54043	-0.000581862	1.54043	0.00327558
1.53984	0.000225273	1.53984	0.00260684
1.53924	-0.000400372	1.53924	0.000218483
1.53864	7.6314e-05	1.53864	-5.52798e-05
1.53804	0.000196943	1.53804	0.000922439
1.53744	0.00183799	1.53744	0.00158556
1.53684	0.000352319	1.53684	0.00326919
1.53625	-0.00124991	1.53625	0.00312495
1.53565	-0.000586336	1.53565	0.00451151
1.53506	-0.000199568	1.53506	0.00572103
1.53446	-0.000594849	1.53446	0.00254974
1.53387	0.000241513	1.53387	0.0031403
1.53328	0.00125704	1.53328	0.00462565
1.53268	0.00277267	1.53268	0.0040739
1.53209	0.00305656	1.53209	0.00448447
1.5315	0.00183057	1.5315	0.00632599
1.53091	0.00158486	1.53091	0.00381434
1.53032	0.000655462	1.53032	0.00239709
1.52973	0	1.52973	0.00179949
1.52914	2.50123e-06	1.52914	-0.000314547
1.52855	-0.00011483	1.52855	0.00170319
1.52796	-0.000319926	1.52796	0.00228751
1.52737	0.000993714	1.52737	0.00217161
1.52679	0.000168285	1.52679	0.00266906
1.5262	-0.00070752	1.5262	0.00121991
1.52561	-0.00126075	1.52561	0.000523811
1.52503	0.000339965	1.52503	0.00282663
1.52444	0.000125648	1.52444	0.00530462
1.52386	-0.0012308	1.52386	0.00552679
1.52327	-0.000727456	1.52327	0.00419695
1.52269	-0.00142766	1.52269	0.00385272
1.52211	-0.000208567	1.52211	0.00324814
1.52152	0.0016395	1.52152	0.00182601
1.52094	0.00485135	1.52094	0.000172549
1.52036	0.00292105	1.52036	0.00197452
1.51978	0.000738248	1.51978	0.00141707
1.5192	0.000567766	1.5192	0.00264315
1.51862	0.00245283	1.51862	0.00323105
1.51804	0.00240824	1.51804	0.00229537
1.51746	0.00168033	1.51746	0.00177544
1.51688	0.00240293	1.51688	0.000656294
1.51631	0.0032411	1.51631	0.00303732
1.51573	0.00423834	1.51573	0.00341115
1.51515	0.00264195	1.51515	0.00283537
1.51458	0.00166854	1.51458	0.00430821
1.514	0.00214495	1.514	0.00211182
1.51343	0.00335797	1.51343	0.00118112
1.51285	0.00190972	1.51285	0.0014117
1.51228	0.0019742	1.51228	0.00160172
1.5117	0.00127973	1.5117	0.00209108
1.51113	0.00114131	1.51113	0.00275152
1.51056	0.00132447	1.51056	0.00365876
1.50999	0.00234287	1.50999	0.00425402
1.50941	0.00101566	1.50941	0.00407382
1.50885	0.00171187	1.50885	0.00235318
1.50827	0.00230482	1.50827	0.00416984
1.5077	0.00258404	1.5077	0.00471379
1.50714	0.00323209	1.50714	0.0057372
1.50657	0.00460885	1.50657	0.00395172
1.506	0.00369401	1.506	0.00489575
1.50543	0.00215055	1.50543	0.00409296
1.50486	0.00155451	1.50486	0.00356153
1.5043	0.00194211	1.5043	0.00171784
1.50373	0.0014533	1.50373	0.00321722
1.50317	0.000818902	1.50317	0.00299946
1.5026	0.000694842	1.5026	0.00532848
1.50204	0.00175182	1.50204	0.0063855
1.50147	0.000649717	1.50147	0.00582056
1.50091	0.0019232	1.50091	0.00388273
1.50035	0.00264535	1.50035	0.00146534
