# Supplementary material for: Visualizing rotation and reversal of the Néel vector through antiferromagnetic trichroism
Source: Nat Commun. 2022 Feb 4;13:697. doi: 10.1038/s41467-022-28215-w (PMC8816959; doi:10.1038/s41467-022-28215-w)
Supplement: Supplementary file 5 — Source Data [file 41467_2022_28215_MOESM5_ESM.zip › SourceData/FigS8.xlsx]

## Sheet: FigS8
Ew||Z (eV)	Ew||Z (A, cm-1)	Ew||Y (eV)	Ew||Y (A, cm-1)
1.99961	791.082	1.98006	831.61
1.99851	794.697	1.97899	832.314
1.99742	782.177	1.97792	841.629
1.99632	790.825	1.97685	832.635
1.99523	774.672	1.97578	828.256
1.99414	772.093	1.97471	820.356
1.99305	772.658	1.97364	826.494
1.99196	766.119	1.97258	811.089
1.99087	762.638	1.97151	823.268
1.98978	744.251	1.97045	820.695
1.9887	738.966	1.96939	809.771
1.98761	737.394	1.96833	813.699
1.98653	730.932	1.96727	799.196
1.98545	721.329	1.96621	805.127
1.98437	709.5	1.96515	804.294
1.98329	710.377	1.9641	807.856
1.98221	695.968	1.96304	782.82
1.98114	689.773	1.96199	797.829
1.98006	681.159	1.96094	794.131
1.97899	673.433	1.95989	784.937
1.97792	663.538	1.95884	784.943
1.97685	655.082	1.9578	779.343
1.97578	645.953	1.95675	767.01
1.97471	635.72	1.9557	769.344
1.97364	628.027	1.95466	760.614
1.97258	616.328	1.95362	761.186
1.97151	606.681	1.95258	752.383
1.97045	599.589	1.95153	750.785
1.96939	590.2	1.9505	753.365
1.96833	582.536	1.94946	742.139
1.96727	573.24	1.94842	742.22
1.96621	563.522	1.94739	733.273
1.96515	555.257	1.94635	731.387
1.9641	546.069	1.94532	725.901
1.96304	537.593	1.94429	719.811
1.96199	529.219	1.94326	718.075
1.96094	519.639	1.94223	710.519
1.95989	512.398	1.9412	706.958
1.95884	504.027	1.94018	699.47
1.9578	497.064	1.93915	692.387
1.95675	488.79	1.93813	694.446
1.9557	480.812	1.93711	680.86
1.95466	473.629	1.93608	674.471
1.95362	466.428	1.93506	669.651
1.95258	459.931	1.93404	662.078
1.95153	452.82	1.93303	654.231
1.9505	446.671	1.93201	646.093
1.94946	439.778	1.93099	634.731
1.94842	433.266	1.92998	628.276
1.94739	427.291	1.92897	619.408
1.94635	421.229	1.92795	609.711
1.94532	415.364	1.92694	602.074
1.94429	409.083	1.92594	592.202
1.94326	403.668	1.92493	581.429
1.94223	398.382	1.92392	573.283
1.9412	393.033	1.92291	562.061
1.94018	388.093	1.92191	553.455
1.93915	383.195	1.9209	544.672
1.93813	378.666	1.9199	535.148
1.93711	374.198	1.9189	526.987
1.93608	369.886	1.9179	518.382
1.93506	365.626	1.9169	510.296
1.93404	361.515	1.91591	502.704
1.93303	357.768	1.91491	495.048
1.93201	353.963	1.91391	487.688
1.93099	350.537	1.91292	481.201
1.92998	347.026	1.91193	474.218
1.92897	343.705	1.91094	467.997
1.92795	340.653	1.90994	462.806
1.92694	337.694	1.90896	457.058
1.92594	334.957	1.90797	452.456
1.92493	332.212	1.90698	448.057
1.92392	329.496	1.90599	443.669
1.92291	327.072	1.90501	439.467
1.92191	324.923	1.90402	435.644
1.9209	322.631	1.90304	432.279
1.9199	320.379	1.90206	429.202
1.9189	318.408	1.90108	426.206
1.9179	316.695	1.9001	423.371
1.9169	314.92	1.89912	421.147
1.91591	313.387	1.89815	418.74
1.91491	311.832	1.89717	417.171
1.91391	310.41	1.8962	415.253
1.91292	308.951	1.89522	413.57
1.91193	307.866	1.89425	412.029
1.91094	306.588	1.89328	410.735
1.90994	305.533	1.89231	409.619
1.90896	304.368	1.89134	408.799
1.90797	303.514	1.89037	408.064
1.90698	302.738	1.88941	407.445
1.90599	301.902	1.88844	406.77
1.90501	301.126	1.88748	406.585
1.90402	300.374	1.88651	406.192
1.90304	299.921	1.88555	406.2
1.90206	299.614	1.88459	406.169
1.90108	299.326	1.88363	406.343
1.9001	298.87	1.88267	406.913
1.89912	298.525	1.88172	407.244
1.89815	298.36	1.88076	407.798
1.89717	298.304	1.8798	408.02
1.8962	298.496	1.87885	408.855
1.89522	298.449	1.8779	409.858
1.89425	298.573	1.87694	410.64
1.89328	298.746	1.87599	411.896
1.89231	299.139	1.87504	412.655
1.89134	299.579	1.87409	413.775
1.89037	299.96	1.87315	414.736
1.88941	300.474	1.8722	416.274
1.88844	300.931	1.87125	417.738
1.88748	301.508	1.87031	418.781
1.88651	302.317	1.86936	420.35
1.88555	302.929	1.86842	421.566
1.88459	303.834	1.86748	423.148
1.88363	304.472	1.86654	424.984
1.88267	305.435	1.8656	426.697
1.88172	306.301	1.86466	428.191
1.88076	307.317	1.86373	429.629
1.8798	308.188	1.86279	431.337
1.87885	309.113	1.86186	433.532
1.8779	309.968	1.86092	435.089
1.87694	311.19	1.85999	436.897
1.87599	312.27	1.85906	438.949
1.87504	313.466	1.85813	440.747
1.87409	314.441	1.8572	442.732
1.87315	315.554	1.85627	444.697
1.8722	316.694	1.85534	446.409
1.87125	317.866	1.85442	448.925
1.87031	319.115	1.85349	450.586
1.86936	320.505	1.85257	452.908
1.86842	321.845	1.85164	455.327
1.86748	323.114	1.85072	457.063
1.86654	324.424	1.8498	459.561
1.8656	325.961	1.84888	461.077
1.86466	327.385	1.84796	463.022
1.86373	328.657	1.84705	465.157
1.86279	330.167	1.84613	467.64
1.86186	331.924	1.84521	469.637
1.86092	333.56	1.8443	471.265
1.85999	335.224	1.84338	473.035
1.85906	336.583	1.84247	475.678
1.85813	338.252	1.84156	477.579
1.8572	339.907	1.84065	479.943
1.85627	341.828	1.83974	482.38
1.85534	343.72	1.83883	483.612
1.85442	345.391	1.83792	485.179
1.85349	347.214	1.83702	487.662
1.85257	348.99	1.83611	489.558
1.85164	350.659	1.8352	491.479
1.85072	352.743	1.8343	493.286
1.8498	354.578	1.8334	494.924
1.84888	356.278	1.8325	496.708
1.84796	358.164	1.8316	498.097
1.84705	359.926	1.8307	500.599
1.84613	361.548	1.8298	502.096
1.84521	363.428	1.8289	503.845
1.8443	364.981	1.82801	505.907
1.84338	366.897	1.82711	507.694
1.84247	368.585	1.82622	509.485
1.84156	370.158	1.82532	512.391
1.84065	372.017	1.82443	513.964
1.83974	374.013	1.82354	515.528
1.83883	375.689	1.82265	518.251
1.83792	377.314	1.82176	520.065
1.83702	379.116	1.82087	521.577
1.83611	380.772	1.81998	525.14
1.8352	382.729	1.8191	526.241
1.8343	384.439	1.81821	528.733
1.8334	386.214	1.81733	530.291
1.8325	387.906	1.81644	532.941
1.8316	390.137	1.81556	534.496
1.8307	391.851	1.81468	537.846
1.8298	394.204	1.8138	539.938
1.8289	396.04	1.81292	541.683
1.82801	397.9	1.81204	543.713
1.82711	399.874	1.81116	545.92
1.82622	401.991	1.81029	550.498
1.82532	404.332	1.80941	552.388
1.82443	406.258	1.80854	554.234
1.82354	408.601	1.80766	556.606
1.82265	410.478	1.80679	559.156
1.82176	412.946	1.80592	559.604
1.82087	415.196	1.80505	563.21
1.81998	417.911	1.80418	566.273
1.8191	419.705	1.80331	567.726
1.81821	422.299	1.80244	570.749
1.81733	424.196	1.80157	570.7
1.81644	426.423	1.80071	574.737
1.81556	428.61	1.79984	577.343
1.81468	431.28	1.79898	578.754
1.8138	433.717	1.79811	579.926
1.81292	435.773	1.79725	579.685
1.81204	437.649	1.79639	585.79
1.81116	439.716	1.79553	586.279
1.81029	442.286	1.79467	589.755
1.80941	444.003	1.79381	590.084
1.80854	445.893	1.79296	592.312
1.80766	448.78	1.7921	594.008
1.80679	450.666	1.79124	594.523
1.80592	452.436	1.79039	597.507
1.80505	454.34	1.78954	599.11
1.80418	456.43	1.78868	601.281
1.80331	458.353	1.78783	602.893
1.80244	460.798	1.78698	605.246
1.80157	463.009	1.78613	607.747
1.80071	465.273	1.78528	607.634
1.79984	467.019	1.78443	609.934
1.79898	469.659	1.78358	612.263
1.79811	471.528	1.78274	611.801
1.79725	473.84	1.7819	611.98
1.79639	475.67	1.78105	613.392
1.79553	478.459	1.78021	616.53
1.79467	479.989	1.77936	617.738
1.79381	482.389	1.77852	616.393
1.79296	485.048	1.77768	621.006
1.7921	487.565	1.77684	618.368
1.79124	489.794	1.776	620.97
1.79039	492.158	1.77516	621.777
1.78954	495.199	1.77433	621.947
1.78868	498.264	1.77349	625.599
1.78783	499.472	1.77265	622.376
1.78698	501.77	1.77182	622.959
1.78613	504.515	1.77099	623.219
1.78528	506.27	1.77016	623.428
1.78443	509.556	1.76932	625.712
1.78358	511.651	1.76849	627.566
1.78274	514.245	1.76766	624.361
1.7819	515.025	1.76683	625.156
1.78105	517.969	1.76601	625.78
1.78021	519.159	1.76518	624.686
1.77936	521.352	1.76435	623.723
1.77852	522.78	1.76353	623.703
1.77768	525.007	1.7627	623.938
1.77684	526.803	1.76188	626.286
1.776	526.66	1.76106	625.073
1.77516	528.403	1.76023	621.274
1.77433	530.062	1.75942	624.249
1.77349	530.184	1.75859	623.869
1.77265	532.055	1.75777	626.928
1.77182	531.883	1.75696	623.064
1.77099	534.174	1.75614	624.233
1.77016	535.026	1.75532	622.327
1.76932	535.918	1.75451	624.045
1.76849	537.22	1.75369	624.703
1.76766	538.114	1.75288	626.343
1.76683	537.227	1.75207	623.694
1.76601	538.563	1.75125	626.439
1.76518	540.041	1.75044	625.361
1.76435	541.451	1.74963	626.558
1.76353	541.816	1.74882	627.764
1.7627	541.45	1.74801	627.008
1.76188	541.825	1.74721	627.599
1.76106	542.184	1.7464	626.772
1.76023	544.277	1.74559	627.208
1.75942	544.841	1.74479	629.189
1.75859	547.442	1.74398	627.277
1.75777	546.771	1.74318	627.193
1.75696	548.601	1.74238	626.326
1.75614	550.054	1.74158	628.986
1.75532	552.59	1.74077	627.641
1.75451	552.937	1.73997	628.847
1.75369	555.709	1.73917	631.19
1.75288	557.014	1.73838	630.8
1.75207	558.352	1.73758	633.482
1.75125	558.441	1.73678	630.517
1.75044	561.905	1.73599	628.958
1.74963	563.207	1.73519	629.938
1.74882	565.825	1.7344	626.601
1.74801	567.339	1.7336	626.681
1.74721	570.708	1.73281	629.661
1.7464	570.06	1.73202	628.867
1.74559	571.31	1.73123	627.207
1.74479	572.647	1.73044	625.026
1.74398	572.722	1.72965	627.571
1.74318	573.414	1.72886	626.661
1.74238	575.254	1.72807	626.186
1.74158	577.78	1.72729	626.578
1.74077	579.103	1.7265	624.318
1.73997	581.785	1.72572	625.558
1.73917	580.581	1.72493	621.2
1.73838	582.011	1.72415	620.564
1.73758	579.71	1.72337	619.827
1.73678	582.236	1.72259	620.526
1.73599	584.321	1.7218	621.24
1.73519	584.837	1.72102	619.401
1.7344	584.052	1.72025	616.209
1.7336	585.58	1.71947	614.407
1.73281	588.107	1.71869	614.191
1.73202	585.273	1.71791	613.516
1.73123	588.857	1.71714	615.071
1.73044	588.824	1.71636	609.777
1.72965	588.464	1.71559	611.376
1.72886	589.652	1.71481	606.883
1.72807	586.796	1.71404	606.861
1.72729	588.565	1.71327	604.201
1.7265	590.364	1.7125	602.489
1.72572	591.611	1.71173	598.714
1.72493	594.185	1.71096	597.936
1.72415	592.652	1.71019	597.062
1.72337	591.565	1.70942	592.304
1.72259	592.239	1.70865	588.165
1.7218	595.492	1.70789	587.028
1.72102	595.187	1.70712	585.558
1.72025	594.678	1.70636	581.287
1.71947	594.828	1.70559	578.746
1.71869	596.074	1.70483	575.089
1.71791	598.83	1.70407	573.125
1.71714	598.92	1.70331	567.113
1.71636	599.472	1.70255	563.668
1.71559	601.423	1.70179	562.543
1.71481	598.622	1.70103	558.656
1.71404	596.444	1.70027	554.689
1.71327	599.918	1.69951	551.345
1.7125	598.42	1.69876	545.607
1.71173	596.299	1.698	543.173
1.71096	595.294	1.69724	538.167
1.71019	593.538	1.69649	535.332
1.70942	590.834	1.69574	532.216
1.70865	590.656	1.69498	527.244
1.70789	589.506	1.69423	521.385
1.70712	587.969	1.69348	520.39
1.70636	585.967	1.69273	515.478
1.70559	584.315	1.69198	512.886
1.70483	582.228	1.69123	508.619
1.70407	575.685	1.69048	505.063
1.70331	575.996	1.68974	501.096
1.70255	573.128	1.68899	497.9
1.70179	569.976	1.68825	492.922
1.70103	567.012	1.6875	490.837
1.70027	565.117	1.68675	487.524
1.69951	562.118	1.68601	484.895
1.69876	559.231	1.68527	481.375
1.698	554.343	1.68453	478.605
1.69724	552.494	1.68379	475.846
1.69649	547.321	1.68305	472.582
1.69574	543.594	1.68231	469.333
1.69498	541.673	1.68157	467.309
1.69423	538.666	1.68083	465.403
1.69348	534.551	1.68009	461.905
1.69273	531.266	1.67935	459.329
1.69198	529.046	1.67862	457.06
1.69123	526.984	1.67788	453.609
1.69048	526.221	1.67715	451.616
1.68974	523.193	1.67642	449.12
1.68899	519.244	1.67568	446.516
1.68825	519.516	1.67495	443.209
1.6875	517.477	1.67422	441.006
1.68675	517.701	1.67349	438.188
1.68601	518.177	1.67276	435.493
1.68527	517.683	1.67203	432.131
1.68453	516.275	1.6713	429.015
1.68379	513.882	1.67057	426.208
1.68305	513.906	1.66985	422.982
1.68231	513.375	1.66912	419.99
1.68157	512.563	1.6684	416.793
1.68083	513.764	1.66767	413.685
1.68009	513.195	1.66695	410.757
1.67935	512.686	1.66622	407.152
1.67862	510.623	1.6655	403.852
1.67788	510.471	1.66478	400.489
1.67715	509.828	1.66406	396.673
1.67642	508.791	1.66334	392.901
1.67568	506.112	1.66262	388.889
1.67495	506.576	1.6619	385.518
1.67422	503.97	1.66118	382.205
1.67349	503.826	1.66046	378.178
1.67276	502.74	1.65975	374.568
1.67203	500.94	1.65903	370.504
1.6713	498.539	1.65832	366.5
1.67057	496.275	1.6576	362.539
1.66985	496.366	1.65689	358.727
1.66912	494.643	1.65618	355.021
1.6684	493.267	1.65546	351.506
1.66767	492.47	1.65475	347.764
1.66695	490.032	1.65404	343.877
1.66622	488.558	1.65333	339.894
1.6655	486.573	1.65262	335.719
1.66478	483.594	1.65191	331.377
1.66406	481.038	1.6512	327.299
1.66334	478.267	1.6505	323.061
1.66262	475.326	1.64979	318.678
1.6619	472.237	1.64908	314.44
1.66118	471.058	1.64838	309.766
1.66046	468.671	1.64768	305.353
1.65975	464.833	1.64697	300.818
1.65903	462.69	1.64627	296.462
1.65832	460.907	1.64557	291.965
1.6576	458.628	1.64486	287.569
1.65689	456.689	1.64416	282.898
1.65618	454.154	1.64346	278.058
1.65546	451.916	1.64276	273.282
1.65475	449.686	1.64206	268.519
1.65404	448.468	1.64137	264.136
1.65333	444.695	1.64067	259.831
1.65262	443.253	1.63997	255.411
1.65191	440.641	1.63928	250.833
1.6512	438.581	1.63858	245.932
1.6505	435.96	1.63789	241.096
1.64979	433.532	1.63719	236.219
1.64908	431.353	1.6365	231.403
1.64838	428.563	1.63581	227.032
1.64768	426.125	1.63512	222.443
1.64697	422.073	1.63443	218.37
1.64627	419.436	1.63373	214.174
1.64557	415.857	1.63304	209.957
1.64486	411.585	1.63236	205.701
1.64416	406.941	1.63167	201.187
1.64346	402.479	1.63098	196.864
1.64276	397.849	1.63029	192.631
1.64206	393.087	1.62961	188.448
1.64137	389.179	1.62892	184.407
1.64067	384.602	1.62823	180.425
1.63997	380.068	1.62755	176.266
1.63928	374.11	1.62687	172.519
1.63858	367.594	1.62618	168.93
1.63789	360.301	1.6255	165.786
1.63719	352.778	1.62482	162.806
1.6365	345.282	1.62414	160.003
1.63581	338.985	1.62346	157.094
1.63512	332.705	1.62278	154.338
1.63443	327.701	1.6221	151.652
1.63373	322.796	1.62142	149.118
1.63304	317.817	1.62074	146.893
1.63236	311.551	1.62007	145.037
1.63167	303.83	1.61939	143.225
1.63098	295.385	1.61872	141.479
1.63029	286.669	1.61804	139.731
1.62961	277.69	1.61737	137.816
1.62892	268.934	1.61669	136.058
1.62823	260.812	1.61602	134.507
1.62755	252.838	1.61535	133.297
1.62687	245.752	1.61468	132.096
1.62618	238.86	1.61401	130.948
1.6255	232.823	1.61334	129.709
1.62482	227.186	1.61267	128.569
1.62414	221.785	1.612	127.525
1.62346	216.749	1.61133	126.289
1.62278	211.902	1.61066	125.331
1.6221	207.383	1.61	124.534
1.62142	203.049	1.60933	123.849
1.62074	199.198	1.60866	123.01
1.62007	195.876	1.608	122.262
1.61939	192.812	1.60733	121.272
1.61872	189.961	1.60667	120.388
1.61804	187.178	1.60601	119.556
1.61737	184.643	1.60535	118.795
1.61669	182.108	1.60468	118.116
1.61602	179.77	1.60402	117.41
1.61535	177.668	1.60336	116.742
1.61468	175.94	1.6027	115.754
1.61401	174.364	1.60204	114.699
1.61334	172.794	1.60138	113.713
1.61267	171.093	1.60073	112.674
1.612	169.456	1.60007	111.842
1.61133	167.921	1.59941	111.114
1.61066	166.678	1.59876	110.301
1.61	165.527	1.5981	109.443
1.60933	164.554	1.59745	108.307
1.60866	163.458	1.59679	107.099
1.608	162.43	1.59614	105.883
1.60733	161.237	1.59549	104.724
1.60667	159.912	1.59483	103.611
1.60601	158.693	1.59418	102.673
1.60535	157.608	1.59353	101.833
1.60468	156.469	1.59288	100.781
1.60402	155.525	1.59223	99.5573
1.60336	154.328	1.59158	98.3125
1.6027	153.064	1.59094	96.9669
1.60204	151.419	1.59029	95.8483
1.60138	150.083	1.58964	94.8
1.60073	148.54	1.58899	93.8056
1.60007	147.028	1.58835	92.9388
1.59941	145.703	1.5877	91.7729
1.59876	144.328	1.58706	90.3361
1.5981	142.715	1.58641	88.9795
1.59745	140.948	1.58577	87.5684
1.59679	139.05	1.58513	86.4623
1.59614	137.041	1.58449	85.6373
1.59549	135.028	1.58384	84.7031
1.59483	133.142	1.5832	83.8111
1.59418	131.314	1.58256	82.981
1.59353	129.32	1.58192	82.0662
1.59288	127.377	1.58128	80.9483
1.59223	125.095	1.58065	79.9186
1.59158	122.913	1.58001	79.073
1.59094	120.494	1.57937	78.4765
1.59029	118.144	1.57874	78.0038
1.58964	115.914	1.5781	77.505
1.58899	113.72	1.57746	77.0255
1.58835	111.396	1.57683	76.3106
1.5877	108.934	1.57619	75.6444
1.58706	106.606	1.57556	75.1695
1.58641	104.302	1.57493	74.4959
1.58577	102.072	1.5743	74.3969
1.58513	100.233	1.57367	74.1776
1.58449	98.6267	1.57303	74.0148
1.58384	97.1181	1.5724	73.9464
1.5832	95.4082	1.57177	73.628
1.58256	93.6448	1.57115	73.2129
1.58192	91.7677	1.57052	72.8026
1.58128	89.8781	1.56989	72.5965
1.58065	87.8442	1.56926	72.5011
1.58001	86.1771	1.56863	72.6495
1.57937	84.5766	1.56801	72.6185
1.57874	83.3451	1.56738	72.5807
1.5781	82.2663	1.56676	72.4963
1.57746	81.2197	1.56613	72.2054
1.57683	79.9944	1.56551	71.8725
1.57619	78.8621	1.56489	71.728
1.57556	78.0205	1.56426	71.5353
1.57493	77.1994	1.56364	71.5896
1.5743	76.5639	1.56302	71.7722
1.57367	76.1329	1.5624	71.8957
1.57303	75.7259	1.56178	71.9188
1.5724	75.1722	1.56116	71.7529
1.57177	74.6645	1.56054	71.3872
1.57115	74.1603	1.55992	71.0503
1.57052	73.6705	1.5593	71.0538
1.56989	73.3037	1.55869	71.2374
1.56926	73.0959	1.55807	71.2685
1.56863	72.9818	1.55745	71.5132
1.56801	73.0708	1.55684	71.5986
1.56738	73.057	1.55622	71.4989
1.56676	72.787	1.55561	71.3066
1.56613	72.401	1.55499	71.0614
1.56551	71.8768	1.55438	70.7829
1.56489	71.5867	1.55377	70.8463
1.56426	71.4441	1.55316	70.9727
1.56364	71.5172	1.55254	71.0256
1.56302	71.6581	1.55193	71.0925
1.5624	71.7372	1.55132	71.1638
1.56178	71.6377	1.55071	70.9965
1.56116	71.3467	1.5501	70.7209
1.56054	71.1686	1.54949	70.4502
1.55992	70.9741	1.54889	70.4793
1.5593	70.9108	1.54828	70.4776
1.55869	71.0337	1.54767	70.7514
1.55807	71.3408	1.54707	70.9148
1.55745	71.3265	1.54646	71.0249
1.55684	71.2748	1.54585	70.8533
1.55622	71.0575	1.54525	70.5852
1.55561	70.8235	1.54465	70.4175
1.55499	70.5222	1.54404	70.3239
1.55438	70.4441	1.54344	70.433
1.55377	70.5536	1.54284	70.4971
1.55316	70.8306	1.54224	70.7732
1.55254	71.0613	1.54164	70.9461
1.55193	71.2686	1.54103	70.9652
1.55132	71.2201	1.54043	70.9427
1.55071	70.8129	1.53984	70.731
1.5501	70.6336	1.53924	70.6206
1.54949	70.5268	1.53864	70.5899
1.54889	70.3983	1.53804	70.6614
1.54828	70.6111	1.53744	70.9286
1.54767	70.7215	1.53684	71.2627
1.54707	70.798	1.53625	71.4315
1.54646	70.7867	1.53565	71.4346
1.54585	70.699	1.53506	71.2775
1.54525	70.5346	1.53446	71.0685
1.54465	70.3239	1.53387	70.8508
1.54404	70.2183	1.53328	70.9629
1.54344	70.2681	1.53268	71.2696
1.54284	70.3572	1.53209	71.6413
1.54224	70.5056	1.5315	71.7815
1.54164	70.6891	1.53091	71.8815
1.54103	70.5185	1.53032	71.8229
1.54043	70.3172	1.52973	71.6686
1.53984	70.1872	1.52914	71.4553
1.53924	70.043	1.52855	71.325
1.53864	69.9216	1.52796	71.3295
1.53804	70.1448	1.52737	71.5935
1.53744	70.4081	1.52679	71.7068
1.53684	70.4884	1.5262	71.7714
1.53625	70.4565	1.52561	71.8719
1.53565	70.2837	1.52503	71.6492
1.53506	70.0155	1.52444	71.429
1.53446	69.6409	1.52386	71.2209
1.53387	69.5505	1.52327	71.1417
1.53328	69.5628	1.52269	71.2894
1.53268	69.7279	1.52211	71.5198
1.53209	69.9497	1.52152	71.6301
1.5315	70.1715	1.52094	71.7901
1.53091	70.1197	1.52036	71.8826
1.53032	69.9501	1.51978	71.6734
1.52973	69.6636	1.5192	71.3078
1.52914	69.3761	1.51862	71.2062
1.52855	69.2364	1.51804	70.9463
1.52796	69.3965	1.51746	70.9823
1.52737	69.3933	1.51688	71.3717
1.52679	69.6504	1.51631	71.668
1.5262	69.7989	1.51573	71.733
1.52561	69.6608	1.51515	71.7375
1.52503	69.5169	1.51458	71.518
1.52444	69.2791	1.514	71.0423
1.52386	68.9824	1.51343	70.9192
1.52327	68.8429	1.51285	70.9673
1.52269	69.0618	1.51228	71.191
1.52211	69.2701	1.5117	71.3754
1.52152	69.5493	1.51113	71.6821
1.52094	69.4397	1.51056	71.624
1.52036	69.407	1.50999	71.6581
1.51978	69.1291	1.50941	71.4267
1.5192	68.9145	1.50885	71.1023
1.51862	68.7663	1.50827	70.9282
1.51804	68.7966	1.5077	70.8477
1.51746	69.0742	1.50714	70.782
1.51688	69.286	1.50657	71.2018
1.51631	69.5915	1.506	71.529
1.51573	69.7296	1.50543	71.8351
1.51515	69.5581	1.50486	71.8765
1.51458	69.1509	1.5043	71.6434
1.514	68.83	1.50373	71.3095
1.51343	68.6603	1.50317	71.0689
1.51285	68.8736	1.5026	71.1474
1.51228	68.9796	1.50204	71.3464
1.5117	69.2911	1.50147	71.5101
1.51113	69.3772	1.50091	71.7446
1.51056	69.5413	1.50035	72.0364
1.50999	69.3827
1.50941	69.0412
1.50885	68.5398
1.50827	68.3602
1.5077	68.4609
1.50714	68.6635
1.50657	68.8885
1.506	69.0619
1.50543	69.1107
1.50486	69.0707
1.5043	68.9896
1.50373	68.8026
1.50317	68.6981
1.5026	68.5621
1.50204	68.7862
1.50147	68.9942
1.50091	69.0905
1.50035	69.2156
