# Supplementary material for: Visualizing rotation and reversal of the Néel vector through antiferromagnetic trichroism
Source: Nat Commun. 2022 Feb 4;13:697. doi: 10.1038/s41467-022-28215-w (PMC8816959; doi:10.1038/s41467-022-28215-w)
Supplement: Supplementary file 5 — Source Data [file 41467_2022_28215_MOESM5_ESM.zip › SourceData/FigS9.xlsx]

## Sheet: FigS9a
4.2K(eV)	4.2K(A,cm-1)	50K(eV)	50K(A,cm-1)
1.99961	642.288	1.99961	791.082
1.99851	632.276	1.99851	794.697
1.99742	621.349	1.99742	782.177
1.99632	611.967	1.99632	790.825
1.99523	601.476	1.99523	774.672
1.99414	591.356	1.99414	772.093
1.99305	581.395	1.99305	772.658
1.99196	569.844	1.99196	766.119
1.99087	561.056	1.99087	762.638
1.98978	551.145	1.98978	744.251
1.9887	541.482	1.9887	738.966
1.98761	531.608	1.98761	737.394
1.98653	521.785	1.98653	730.932
1.98545	512.617	1.98545	721.329
1.98437	503.292	1.98437	709.5
1.98329	493.59	1.98329	710.377
1.98221	484.443	1.98221	695.968
1.98114	476.234	1.98114	689.773
1.98006	467.317	1.98006	681.159
1.97899	459.418	1.97899	673.433
1.97792	451.492	1.97792	663.538
1.97685	443.241	1.97685	655.082
1.97578	435.383	1.97578	645.953
1.97471	427.753	1.97471	635.72
1.97364	420.069	1.97364	628.027
1.97258	412.934	1.97258	616.328
1.97151	405.828	1.97151	606.681
1.97045	398.712	1.97045	599.589
1.96939	392.211	1.96939	590.2
1.96833	385.784	1.96833	582.536
1.96727	379.618	1.96727	573.24
1.96621	373.586	1.96621	563.522
1.96515	367.688	1.96515	555.257
1.9641	362.313	1.9641	546.069
1.96304	356.891	1.96304	537.593
1.96199	351.828	1.96199	529.219
1.96094	346.633	1.96094	519.639
1.95989	341.705	1.95989	512.398
1.95884	337.229	1.95884	504.027
1.9578	332.935	1.9578	497.064
1.95675	328.64	1.95675	488.79
1.9557	324.64	1.9557	480.812
1.95466	320.676	1.95466	473.629
1.95362	316.946	1.95362	466.428
1.95258	313.377	1.95258	459.931
1.95153	309.808	1.95153	452.82
1.9505	306.559	1.9505	446.671
1.94946	303.449	1.94946	439.778
1.94842	300.312	1.94842	433.266
1.94739	297.463	1.94739	427.291
1.94635	294.635	1.94635	421.229
1.94532	291.811	1.94532	415.364
1.94429	289.41	1.94429	409.083
1.94326	287.093	1.94326	403.668
1.94223	284.912	1.94223	398.382
1.9412	282.72	1.9412	393.033
1.94018	280.784	1.94018	388.093
1.93915	278.939	1.93915	383.195
1.93813	277.204	1.93813	378.666
1.93711	275.395	1.93711	374.198
1.93608	274.057	1.93608	369.886
1.93506	272.559	1.93506	365.626
1.93404	271.295	1.93404	361.515
1.93303	269.919	1.93303	357.768
1.93201	268.852	1.93201	353.963
1.93099	267.742	1.93099	350.537
1.92998	266.913	1.92998	347.026
1.92897	266.15	1.92897	343.705
1.92795	265.518	1.92795	340.653
1.92694	264.977	1.92694	337.694
1.92594	264.314	1.92594	334.957
1.92493	263.886	1.92493	332.212
1.92392	263.688	1.92392	329.496
1.92291	263.49	1.92291	327.072
1.92191	263.193	1.92191	324.923
1.9209	262.973	1.9209	322.631
1.9199	262.763	1.9199	320.379
1.9189	262.85	1.9189	318.408
1.9179	262.804	1.9179	316.695
1.9169	262.864	1.9169	314.92
1.91591	262.964	1.91591	313.387
1.91491	263.128	1.91491	311.832
1.91391	263.309	1.91391	310.41
1.91292	263.654	1.91292	308.951
1.91193	263.869	1.91193	307.866
1.91094	264.187	1.91094	306.588
1.90994	264.428	1.90994	305.533
1.90896	264.841	1.90896	304.368
1.90797	265.433	1.90797	303.514
1.90698	265.998	1.90698	302.738
1.90599	266.528	1.90599	301.902
1.90501	267.05	1.90501	301.126
1.90402	267.673	1.90402	300.374
1.90304	268.476	1.90304	299.921
1.90206	269.243	1.90206	299.614
1.90108	269.894	1.90108	299.326
1.9001	270.597	1.9001	298.87
1.89912	271.525	1.89912	298.525
1.89815	272.386	1.89815	298.36
1.89717	273.395	1.89717	298.304
1.8962	274.497	1.8962	298.496
1.89522	275.618	1.89522	298.449
1.89425	276.827	1.89425	298.573
1.89328	278.185	1.89328	298.746
1.89231	279.468	1.89231	299.139
1.89134	281.04	1.89134	299.579
1.89037	282.348	1.89037	299.96
1.88941	283.594	1.88941	300.474
1.88844	285.382	1.88844	300.931
1.88748	286.873	1.88748	301.508
1.88651	288.501	1.88651	302.317
1.88555	290.009	1.88555	302.929
1.88459	291.469	1.88459	303.834
1.88363	293.01	1.88363	304.472
1.88267	294.495	1.88267	305.435
1.88172	295.872	1.88172	306.301
1.88076	297.486	1.88076	307.317
1.8798	298.933	1.8798	308.188
1.87885	300.331	1.87885	309.113
1.8779	301.772	1.8779	309.968
1.87694	303.408	1.87694	311.19
1.87599	304.987	1.87599	312.27
1.87504	306.412	1.87504	313.466
1.87409	307.932	1.87409	314.441
1.87315	309.546	1.87315	315.554
1.8722	311.271	1.8722	316.694
1.87125	313.089	1.87125	317.866
1.87031	314.646	1.87031	319.115
1.86936	316.195	1.86936	320.505
1.86842	318.113	1.86842	321.845
1.86748	319.812	1.86748	323.114
1.86654	321.595	1.86654	324.424
1.8656	323.158	1.8656	325.961
1.86466	324.882	1.86466	327.385
1.86373	326.803	1.86373	328.657
1.86279	328.744	1.86279	330.167
1.86186	330.952	1.86186	331.924
1.86092	333.279	1.86092	333.56
1.85999	335.434	1.85999	335.224
1.85906	337.392	1.85906	336.583
1.85813	339.901	1.85813	338.252
1.8572	342.216	1.8572	339.907
1.85627	344.708	1.85627	341.828
1.85534	347.093	1.85534	343.72
1.85442	349.132	1.85442	345.391
1.85349	351.637	1.85349	347.214
1.85257	354.138	1.85257	348.99
1.85164	356.226	1.85164	350.659
1.85072	358.338	1.85072	352.743
1.8498	360.451	1.8498	354.578
1.84888	362.474	1.84888	356.278
1.84796	364.196	1.84796	358.164
1.84705	366.057	1.84705	359.926
1.84613	367.735	1.84613	361.548
1.84521	369.49	1.84521	363.428
1.8443	371.373	1.8443	364.981
1.84338	373.242	1.84338	366.897
1.84247	375.009	1.84247	368.585
1.84156	377.101	1.84156	370.158
1.84065	378.565	1.84065	372.017
1.83974	380.438	1.83974	374.013
1.83883	382.455	1.83883	375.689
1.83792	383.869	1.83792	377.314
1.83702	386.046	1.83702	379.116
1.83611	388.2	1.83611	380.772
1.8352	389.766	1.8352	382.729
1.8343	391.489	1.8343	384.439
1.8334	393.109	1.8334	386.214
1.8325	394.776	1.8325	387.906
1.8316	396.406	1.8316	390.137
1.8307	398.2	1.8307	391.851
1.8298	400.253	1.8298	394.204
1.8289	402.405	1.8289	396.04
1.82801	404.212	1.82801	397.9
1.82711	406.508	1.82711	399.874
1.82622	409.51	1.82622	401.991
1.82532	412.164	1.82532	404.332
1.82443	414.729	1.82443	406.258
1.82354	417.67	1.82354	408.601
1.82265	420.028	1.82265	410.478
1.82176	422.911	1.82176	412.946
1.82087	426.085	1.82087	415.196
1.81998	428.749	1.81998	417.911
1.8191	431.281	1.8191	419.705
1.81821	433.996	1.81821	422.299
1.81733	436.408	1.81733	424.196
1.81644	438.762	1.81644	426.423
1.81556	440.871	1.81556	428.61
1.81468	442.991	1.81468	431.28
1.8138	445.061	1.8138	433.717
1.81292	446.431	1.81292	435.773
1.81204	448.802	1.81204	437.649
1.81116	450.456	1.81116	439.716
1.81029	452.48	1.81029	442.286
1.80941	454.759	1.80941	444.003
1.80854	456.508	1.80854	445.893
1.80766	458.285	1.80766	448.78
1.80679	460.524	1.80679	450.666
1.80592	463.05	1.80592	452.436
1.80505	465.951	1.80505	454.34
1.80418	467.807	1.80418	456.43
1.80331	470.551	1.80331	458.353
1.80244	472.553	1.80244	460.798
1.80157	473.924	1.80157	463.009
1.80071	475.914	1.80071	465.273
1.79984	477.302	1.79984	467.019
1.79898	479.37	1.79898	469.659
1.79811	480.356	1.79811	471.528
1.79725	483.583	1.79725	473.84
1.79639	485.101	1.79639	475.67
1.79553	488.016	1.79553	478.459
1.79467	491.946	1.79467	479.989
1.79381	493.35	1.79381	482.389
1.79296	496.096	1.79296	485.048
1.7921	500.127	1.7921	487.565
1.79124	503.252	1.79124	489.794
1.79039	506.504	1.79039	492.158
1.78954	509.591	1.78954	495.199
1.78868	513.19	1.78868	498.264
1.78783	515.701	1.78783	499.472
1.78698	518.807	1.78698	501.77
1.78613	522.834	1.78613	504.515
1.78528	525.743	1.78528	506.27
1.78443	528.815	1.78443	509.556
1.78358	530.837	1.78358	511.651
1.78274	532.485	1.78274	514.245
1.7819	533.26	1.7819	515.025
1.78105	534.676	1.78105	517.969
1.78021	535.841	1.78021	519.159
1.77936	537.865	1.77936	521.352
1.77852	538.5	1.77852	522.78
1.77768	538.69	1.77768	525.007
1.77684	539.759	1.77684	526.803
1.776	540.006	1.776	526.66
1.77516	541.566	1.77516	528.403
1.77433	540.058	1.77433	530.062
1.77349	541.132	1.77349	530.184
1.77265	541.811	1.77265	532.055
1.77182	541.89	1.77182	531.883
1.77099	541.638	1.77099	534.174
1.77016	543.208	1.77016	535.026
1.76932	545.445	1.76932	535.918
1.76849	546.335	1.76849	537.22
1.76766	544.643	1.76766	538.114
1.76683	543.943	1.76683	537.227
1.76601	543.076	1.76601	538.563
1.76518	541.917	1.76518	540.041
1.76435	540.294	1.76435	541.451
1.76353	539.527	1.76353	541.816
1.7627	539.932	1.7627	541.45
1.76188	541.04	1.76188	541.825
1.76106	541.716	1.76106	542.184
1.76023	544.13	1.76023	544.277
1.75942	546.825	1.75942	544.841
1.75859	549.614	1.75859	547.442
1.75777	550.383	1.75777	546.771
1.75696	551.969	1.75696	548.601
1.75614	556.227	1.75614	550.054
1.75532	559.606	1.75532	552.59
1.75451	562.262	1.75451	552.937
1.75369	564.752	1.75369	555.709
1.75288	568.415	1.75288	557.014
1.75207	572.087	1.75207	558.352
1.75125	574.552	1.75125	558.441
1.75044	574.602	1.75044	561.905
1.74963	579.442	1.74963	563.207
1.74882	580.985	1.74882	565.825
1.74801	581.843	1.74801	567.339
1.74721	581.202	1.74721	570.708
1.7464	580.586	1.7464	570.06
1.74559	581.153	1.74559	571.31
1.74479	584.443	1.74479	572.647
1.74398	583.912	1.74398	572.722
1.74318	585.218	1.74318	573.414
1.74238	583.683	1.74238	575.254
1.74158	581.933	1.74158	577.78
1.74077	580.665	1.74077	579.103
1.73997	584.975	1.73997	581.785
1.73917	584.679	1.73917	580.581
1.73838	588.163	1.73838	582.011
1.73758	587.5	1.73758	579.71
1.73678	594.639	1.73678	582.236
1.73599	591.69	1.73599	584.321
1.73519	593.135	1.73519	584.837
1.7344	591.441	1.7344	584.052
1.7336	588.945	1.7336	585.58
1.73281	586.633	1.73281	588.107
1.73202	583.386	1.73202	585.273
1.73123	582.128	1.73123	588.857
1.73044	580.866	1.73044	588.824
1.72965	581.272	1.72965	588.464
1.72886	582.461	1.72886	589.652
1.72807	582.981	1.72807	586.796
1.72729	585.357	1.72729	588.565
1.7265	586.167	1.7265	590.364
1.72572	589.31	1.72572	591.611
1.72493	589.454	1.72493	594.185
1.72415	595.542	1.72415	592.652
1.72337	597.558	1.72337	591.565
1.72259	597.224	1.72259	592.239
1.7218	599.021	1.7218	595.492
1.72102	602.604	1.72102	595.187
1.72025	607.733	1.72025	594.678
1.71947	603.554	1.71947	594.828
1.71869	606.618	1.71869	596.074
1.71791	610.821	1.71791	598.83
1.71714	614.168	1.71714	598.92
1.71636	612.2	1.71636	599.472
1.71559	612.744	1.71559	601.423
1.71481	612.11	1.71481	598.622
1.71404	606.188	1.71404	596.444
1.71327	602.386	1.71327	599.918
1.7125	600.066	1.7125	598.42
1.71173	600.037	1.71173	596.299
1.71096	597.126	1.71096	595.294
1.71019	599.796	1.71019	593.538
1.70942	595.479	1.70942	590.834
1.70865	593.11	1.70865	590.656
1.70789	586.707	1.70789	589.506
1.70712	577.208	1.70712	587.969
1.70636	572.622	1.70636	585.967
1.70559	568.271	1.70559	584.315
1.70483	563.844	1.70483	582.228
1.70407	564.373	1.70407	575.685
1.70331	568.111	1.70331	575.996
1.70255	571.314	1.70255	573.128
1.70179	572.389	1.70179	569.976
1.70103	561.828	1.70103	567.012
1.70027	549.038	1.70027	565.117
1.69951	532.756	1.69951	562.118
1.69876	521.298	1.69876	559.231
1.698	513.268	1.698	554.343
1.69724	506.122	1.69724	552.494
1.69649	501.358	1.69649	547.321
1.69574	496.01	1.69574	543.594
1.69498	494.402	1.69498	541.673
1.69423	493.547	1.69423	538.666
1.69348	492.855	1.69348	534.551
1.69273	493.489	1.69273	531.266
1.69198	493.918	1.69198	529.046
1.69123	494.94	1.69123	526.984
1.69048	495.289	1.69048	526.221
1.68974	495.912	1.68974	523.193
1.68899	495.81	1.68899	519.244
1.68825	496.089	1.68825	519.516
1.6875	496.719	1.6875	517.477
1.68675	499.705	1.68675	517.701
1.68601	502.68	1.68601	518.177
1.68527	505.064	1.68527	517.683
1.68453	508.819	1.68453	516.275
1.68379	510.758	1.68379	513.882
1.68305	512.648	1.68305	513.906
1.68231	511.725	1.68231	513.375
1.68157	510.967	1.68157	512.563
1.68083	508.088	1.68083	513.764
1.68009	505.679	1.68009	513.195
1.67935	501.136	1.67935	512.686
1.67862	500.473	1.67862	510.623
1.67788	499.926	1.67788	510.471
1.67715	499.457	1.67715	509.828
1.67642	497.425	1.67642	508.791
1.67568	493.02	1.67568	506.112
1.67495	487.619	1.67495	506.576
1.67422	480.908	1.67422	503.97
1.67349	476.614	1.67349	503.826
1.67276	475.052	1.67276	502.74
1.67203	477.406	1.67203	500.94
1.6713	479.462	1.6713	498.539
1.67057	483.697	1.67057	496.275
1.66985	488.083	1.66985	496.366
1.66912	492.523	1.66912	494.643
1.6684	488.708	1.6684	493.267
1.66767	481.014	1.66767	492.47
1.66695	467.749	1.66695	490.032
1.66622	455.314	1.66622	488.558
1.6655	444.197	1.6655	486.573
1.66478	437.177	1.66478	483.594
1.66406	433.212	1.66406	481.038
1.66334	429.439	1.66334	478.267
1.66262	426.644	1.66262	475.326
1.6619	424.862	1.6619	472.237
1.66118	424.605	1.66118	471.058
1.66046	424.113	1.66046	468.671
1.65975	424.582	1.65975	464.833
1.65903	425.306	1.65903	462.69
1.65832	425.15	1.65832	460.907
1.6576	424.782	1.6576	458.628
1.65689	424.727	1.65689	456.689
1.65618	424.506	1.65618	454.154
1.65546	423.855	1.65546	451.916
1.65475	421.29	1.65475	449.686
1.65404	417.583	1.65404	448.468
1.65333	414.505	1.65333	444.695
1.65262	413.31	1.65262	443.253
1.65191	414.729	1.65191	440.641
1.6512	417.623	1.6512	438.581
1.6505	420.409	1.6505	435.96
1.64979	422.109	1.64979	433.532
1.64908	422.245	1.64908	431.353
1.64838	419.223	1.64838	428.563
1.64768	410.777	1.64768	426.125
1.64697	397.617	1.64697	422.073
1.64627	383.818	1.64627	419.436
1.64557	372.332	1.64557	415.857
1.64486	366.431	1.64486	411.585
1.64416	367.029	1.64416	406.941
1.64346	373.26	1.64346	402.479
1.64276	377.633	1.64276	397.849
1.64206	371.122	1.64206	393.087
1.64137	351.083	1.64137	389.179
1.64067	324.411	1.64067	384.602
1.63997	298.987	1.63997	380.068
1.63928	276.474	1.63928	374.11
1.63858	257.565	1.63858	367.594
1.63789	244.689	1.63789	360.301
1.63719	240.39	1.63719	352.778
1.6365	246.133	1.6365	345.282
1.63581	257.466	1.63581	338.985
1.63512	262.846	1.63512	332.705
1.63443	252.795	1.63443	327.701
1.63373	230.87	1.63373	322.796
1.63304	207.893	1.63304	317.817
1.63236	189.03	1.63236	311.551
1.63167	174.968	1.63167	303.83
1.63098	164.532	1.63098	295.385
1.63029	157.216	1.63029	286.669
1.62961	151.664	1.62961	277.69
1.62892	147.726	1.62892	268.934
1.62823	145.076	1.62823	260.812
1.62755	143.206	1.62755	252.838
1.62687	142.299	1.62687	245.752
1.62618	142.137	1.62618	238.86
1.6255	142.578	1.6255	232.823
1.62482	143.018	1.62482	227.186
1.62414	143.309	1.62414	221.785
1.62346	142.994	1.62346	216.749
1.62278	142.549	1.62278	211.902
1.6221	142.044	1.6221	207.383
1.62142	141.642	1.62142	203.049
1.62074	141.074	1.62074	199.198
1.62007	140.363	1.62007	195.876
1.61939	139.686	1.61939	192.812
1.61872	139.427	1.61872	189.961
1.61804	139.95	1.61804	187.178
1.61737	141.262	1.61737	184.643
1.61669	142.664	1.61669	182.108
1.61602	143.91	1.61602	179.77
1.61535	144.374	1.61535	177.668
1.61468	143.781	1.61468	175.94
1.61401	141.906	1.61401	174.364
1.61334	138.572	1.61334	172.794
1.61267	134.905	1.61267	171.093
1.612	131.404	1.612	169.456
1.61133	128.878	1.61133	167.921
1.61066	127.874	1.61066	166.678
1.61	128.839	1.61	165.527
1.60933	132.005	1.60933	164.554
1.60866	135.517	1.60866	163.458
1.608	136.428	1.608	162.43
1.60733	132.652	1.60733	161.237
1.60667	125.183	1.60667	159.912
1.60601	117.115	1.60601	158.693
1.60535	110.276	1.60535	157.608
1.60468	105.233	1.60468	156.469
1.60402	101.942	1.60402	155.525
1.60336	100.236	1.60336	154.328
1.6027	101.459	1.6027	153.064
1.60204	107.286	1.60204	151.419
1.60138	113.627	1.60138	150.083
1.60073	115.754	1.60073	148.54
1.60007	110.557	1.60007	147.028
1.59941	101.318	1.59941	145.703
1.59876	92.9304	1.59876	144.328
1.5981	86.3556	1.5981	142.715
1.59745	81.484	1.59745	140.948
1.59679	77.9719	1.59679	139.05
1.59614	75.5462	1.59614	137.041
1.59549	74.2016	1.59549	135.028
1.59483	73.6543	1.59483	133.142
1.59418	73.4286	1.59418	131.314
1.59353	73.2266	1.59353	129.32
1.59288	72.9955	1.59288	127.377
1.59223	72.4135	1.59223	125.095
1.59158	72.1276	1.59158	122.913
1.59094	71.8531	1.59094	120.494
1.59029	71.8235	1.59029	118.144
1.58964	71.8088	1.58964	115.914
1.58899	71.7075	1.58899	113.72
1.58835	71.6716	1.58835	111.396
1.5877	71.4268	1.5877	108.934
1.58706	71.1641	1.58706	106.606
1.58641	70.9518	1.58641	104.302
1.58577	70.8926	1.58577	102.072
1.58513	71.037	1.58513	100.233
1.58449	71.2376	1.58449	98.6267
1.58384	71.4638	1.58384	97.1181
1.5832	71.4178	1.5832	95.4082
1.58256	71.2183	1.58256	93.6448
1.58192	71.0077	1.58192	91.7677
1.58128	70.9827	1.58128	89.8781
1.58065	70.9555	1.58065	87.8442
1.58001	71.0368	1.58001	86.1771
1.57937	71.3355	1.57937	84.5766
1.57874	71.396	1.57874	83.3451
1.5781	71.382	1.5781	82.2663
1.57746	71.1653	1.57746	81.2197
1.57683	71.0569	1.57683	79.9944
1.57619	70.9551	1.57619	78.8621
1.57556	70.8852	1.57556	78.0205
1.57493	71.0497	1.57493	77.1994
1.5743	71.1864	1.5743	76.5639
1.57367	71.1838	1.57367	76.1329
1.57303	71.2481	1.57303	75.7259
1.5724	71.1043	1.5724	75.1722
1.57177	70.9449	1.57177	74.6645
1.57115	70.7703	1.57115	74.1603
1.57052	70.6488	1.57052	73.6705
1.56989	70.759	1.56989	73.3037
1.56926	70.9933	1.56926	73.0959
1.56863	71.1358	1.56863	72.9818
1.56801	71.237	1.56801	73.0708
1.56738	71.2922	1.56738	73.057
1.56676	70.9498	1.56676	72.787
1.56613	70.7889	1.56613	72.401
1.56551	70.6045	1.56551	71.8768
1.56489	70.6128	1.56489	71.5867
1.56426	70.8409	1.56426	71.4441
1.56364	70.9776	1.56364	71.5172
1.56302	71.198	1.56302	71.6581
1.5624	71.1938	1.5624	71.7372
1.56178	71.002	1.56178	71.6377
1.56116	70.6052	1.56116	71.3467
1.56054	70.5217	1.56054	71.1686
1.55992	70.6811	1.55992	70.9741
1.5593	70.7049	1.5593	70.9108
1.55869	70.8546	1.55869	71.0337
1.55807	70.9314	1.55807	71.3408
1.55745	71.0049	1.55745	71.3265
1.55684	70.9199	1.55684	71.2748
1.55622	70.7695	1.55622	71.0575
1.55561	70.6512	1.55561	70.8235
1.55499	70.568	1.55499	70.5222
1.55438	70.7458	1.55438	70.4441
1.55377	70.7667	1.55377	70.5536
1.55316	70.9804	1.55316	70.8306
1.55254	71.0455	1.55254	71.0613
1.55193	70.9642	1.55193	71.2686
1.55132	70.753	1.55132	71.2201
1.55071	70.6273	1.55071	70.8129
1.5501	70.4434	1.5501	70.6336
1.54949	70.4582	1.54949	70.5268
1.54889	70.5674	1.54889	70.3983
1.54828	70.7765	1.54828	70.6111
1.54767	70.9618	1.54767	70.7215
1.54707	70.9208	1.54707	70.798
1.54646	70.8774	1.54646	70.7867
1.54585	70.5387	1.54585	70.699
1.54525	70.4201	1.54525	70.5346
1.54465	70.4565	1.54465	70.3239
1.54404	70.4123	1.54404	70.2183
1.54344	70.7365	1.54344	70.2681
1.54284	70.9368	1.54284	70.3572
1.54224	71.041	1.54224	70.5056
1.54164	71.0429	1.54164	70.6891
1.54103	70.7693	1.54103	70.5185
1.54043	70.4851	1.54043	70.3172
1.53984	70.4199	1.53984	70.1872
1.53924	70.4416	1.53924	70.043
1.53864	70.5158	1.53864	69.9216
1.53804	70.563	1.53804	70.1448
1.53744	70.769	1.53744	70.4081
1.53684	70.7752	1.53684	70.4884
1.53625	70.5108	1.53625	70.4565
1.53565	70.3134	1.53565	70.2837
1.53506	70.1211	1.53506	70.0155
1.53446	69.8948	1.53446	69.6409
1.53387	69.8935	1.53387	69.5505
1.53328	70.1582	1.53328	69.5628
1.53268	70.3105	1.53268	69.7279
1.53209	70.424	1.53209	69.9497
1.5315	70.3277	1.5315	70.1715
1.53091	70.197	1.53091	70.1197
1.53032	69.9358	1.53032	69.9501
1.52973	69.6989	1.52973	69.6636
1.52914	69.8979	1.52914	69.3761
1.52855	70.0231	1.52855	69.2364
1.52796	70.0522	1.52796	69.3965
1.52737	70.2029	1.52737	69.3933
1.52679	70.3361	1.52679	69.6504
1.5262	70.2193	1.5262	69.7989
1.52561	70.2372	1.52561	69.6608
1.52503	70.064	1.52503	69.5169
1.52444	69.7352	1.52444	69.2791
1.52386	69.7928	1.52386	68.9824
1.52327	69.8401	1.52327	68.8429
1.52269	70.1538	1.52269	69.0618
1.52211	70.2901	1.52211	69.2701
1.52152	70.2013	1.52152	69.5493
1.52094	69.9127	1.52094	69.4397
1.52036	69.6287	1.52036	69.407
1.51978	69.495	1.51978	69.1291
1.5192	69.4072	1.5192	68.9145
1.51862	69.4463	1.51862	68.7663
1.51804	69.6547	1.51804	68.7966
1.51746	69.8028	1.51746	69.0742
1.51688	70.043	1.51688	69.286
1.51631	70.0949	1.51631	69.5915
1.51573	69.9243	1.51573	69.7296
1.51515	69.813	1.51515	69.5581
1.51458	69.556	1.51458	69.1509
1.514	69.3713	1.514	68.83
1.51343	69.3161	1.51343	68.6603
1.51285	69.441	1.51285	68.8736
1.51228	69.6979	1.51228	68.9796
1.5117	69.8479	1.5117	69.2911
1.51113	69.9473	1.51113	69.3772
1.51056	69.8016	1.51056	69.5413
1.50999	69.5465	1.50999	69.3827
1.50941	69.3384	1.50941	69.0412
1.50885	69.2655	1.50885	68.5398
1.50827	69.3527	1.50827	68.3602
1.5077	69.5082	1.5077	68.4609
1.50714	69.7664	1.50714	68.6635
1.50657	69.9318	1.50657	68.8885
1.506	69.8651	1.506	69.0619
1.50543	69.7067	1.50543	69.1107
1.50486	69.3617	1.50486	69.0707
1.5043	69.1166	1.5043	68.9896
1.50373	68.8914	1.50373	68.8026
1.50317	68.9614	1.50317	68.6981
1.5026	69.0779	1.5026	68.5621
1.50204	69.333	1.50204	68.7862
1.50147	69.5972	1.50147	68.9942
1.50091	69.6298	1.50091	69.0905
1.50035	69.4588	1.50035	69.2156

## Sheet: FigS9b
kx>0(eV)	kx>0(deltaA,cm-1)	kx<0(eV)	kx<0(deltaA,cm-1)
1.99961	9.86887	1.99961	-11.4936
1.99851	9.32968	1.99851	-9.85024
1.99742	9.97386	1.99742	-9.2383
1.99632	9.19618	1.99632	-8.13673
1.99523	8.66503	1.99523	-9.59371
1.99414	9.58291	1.99414	-9.70449
1.99305	9.43018	1.99305	-9.64519
1.99196	8.43261	1.99196	-9.47367
1.99087	9.48517	1.99087	-9.49757
1.98978	9.42265	1.98978	-9.48573
1.9887	9.7548	1.9887	-8.85542
1.98761	9.75665	1.98761	-8.31335
1.98653	8.69809	1.98653	-8.53773
1.98545	8.99229	1.98545	-8.95013
1.98437	9.22521	1.98437	-8.55988
1.98329	8.70422	1.98329	-8.05054
1.98221	8.37953	1.98221	-7.60885
1.98114	8.33012	1.98114	-7.61007
1.98006	7.60115	1.98006	-7.60007
1.97899	7.68513	1.97899	-7.21229
1.97792	7.45507	1.97792	-7.14583
1.97685	7.63493	1.97685	-7.49268
1.97578	7.10863	1.97578	-6.99052
1.97471	6.84051	1.97471	-6.73706
1.97364	6.44788	1.97364	-6.57149
1.97258	6.51469	1.97258	-6.68149
1.97151	6.40319	1.97151	-6.19909
1.97045	6.12981	1.97045	-6.14789
1.96939	6.05422	1.96939	-5.76489
1.96833	5.8635	1.96833	-5.60364
1.96727	5.78903	1.96727	-5.23341
1.96621	5.38094	1.96621	-5.23588
1.96515	4.96753	1.96515	-4.85036
1.9641	4.99071	1.9641	-4.80144
1.96304	4.74291	1.96304	-4.46571
1.96199	4.68396	1.96199	-4.45078
1.96094	4.39102	1.96094	-4.2277
1.95989	4.1995	1.95989	-4.07928
1.95884	3.99018	1.95884	-3.99266
1.9578	3.81117	1.9578	-3.75591
1.95675	3.72516	1.95675	-3.60773
1.9557	3.6543	1.9557	-3.428
1.95466	3.3762	1.95466	-3.2749
1.95362	3.14087	1.95362	-3.05255
1.95258	3.10151	1.95258	-2.90578
1.95153	2.8818	1.95153	-2.67676
1.9505	2.7226	1.9505	-2.58525
1.94946	2.60475	1.94946	-2.50613
1.94842	2.33527	1.94842	-2.34044
1.94739	2.27061	1.94739	-2.20477
1.94635	2.20465	1.94635	-2.01051
1.94532	1.99251	1.94532	-1.81464
1.94429	1.82387	1.94429	-1.7012
1.94326	1.76275	1.94326	-1.57593
1.94223	1.67425	1.94223	-1.51294
1.9412	1.49827	1.9412	-1.3765
1.94018	1.333	1.94018	-1.20713
1.93915	1.30836	1.93915	-1.15683
1.93813	1.21042	1.93813	-1.14039
1.93711	0.983419	1.93711	-1.00797
1.93608	1.02937	1.93608	-0.836738
1.93506	0.862914	1.93506	-0.697366
1.93404	0.715646	1.93404	-0.60674
1.93303	0.583208	1.93303	-0.466222
1.93201	0.526638	1.93201	-0.410851
1.93099	0.435305	1.93099	-0.316599
1.92998	0.376635	1.92998	-0.247879
1.92897	0.206263	1.92897	-0.17323
1.92795	0.18541	1.92795	-0.0369881
1.92694	0.128661	1.92694	0.121737
1.92594	-0.0411655	1.92594	0.123123
1.92493	-0.0811359	1.92493	0.273175
1.92392	-0.0138652	1.92392	0.302079
1.92291	-0.228657	1.92291	0.236615
1.92191	-0.245752	1.92191	0.339092
1.9209	-0.324922	1.9209	0.436796
1.9199	-0.401248	1.9199	0.46702
1.9189	-0.445512	1.9189	0.621769
1.9179	-0.604415	1.9179	0.670388
1.9169	-0.690002	1.9169	0.626816
1.91591	-0.704233	1.91591	0.790004
1.91491	-0.676255	1.91491	0.878397
1.91391	-0.735394	1.91391	0.950177
1.91292	-0.78207	1.91292	0.934274
1.91193	-0.828253	1.91193	1.03414
1.91094	-0.907762	1.91094	1.12966
1.90994	-1.0029	1.90994	1.19018
1.90896	-1.01902	1.90896	1.24204
1.90797	-1.09568	1.90797	1.33791
1.90698	-1.07123	1.90698	1.32309
1.90599	-1.03915	1.90599	1.32632
1.90501	-1.08842	1.90501	1.2388
1.90402	-1.1232	1.90402	1.27776
1.90304	-1.20967	1.90304	1.39096
1.90206	-1.17657	1.90206	1.38993
1.90108	-1.40047	1.90108	1.41921
1.9001	-1.38395	1.9001	1.39558
1.89912	-1.4299	1.89912	1.51556
1.89815	-1.5683	1.89815	1.5813
1.89717	-1.64056	1.89717	1.69945
1.8962	-1.63059	1.8962	1.7776
1.89522	-1.59144	1.89522	1.81985
1.89425	-1.7823	1.89425	1.84823
1.89328	-1.78494	1.89328	1.9187
1.89231	-1.79987	1.89231	1.90082
1.89134	-1.81178	1.89134	1.96148
1.89037	-1.78887	1.89037	2.0617
1.88941	-2.05514	1.88941	2.14281
1.88844	-1.95095	1.88844	2.14767
1.88748	-2.10419	1.88748	2.29598
1.88651	-2.15218	1.88651	2.34469
1.88555	-2.05658	1.88555	2.26387
1.88459	-2.01091	1.88459	2.22794
1.88363	-2.07673	1.88363	2.19908
1.88267	-2.18037	1.88267	2.303
1.88172	-2.23847	1.88172	2.3351
1.88076	-2.17441	1.88076	2.31624
1.8798	-2.16178	1.8798	2.49158
1.87885	-2.07281	1.87885	2.44446
1.8779	-2.33077	1.8779	2.4005
1.87694	-2.2208	1.87694	2.4464
1.87599	-2.32627	1.87599	2.52535
1.87504	-2.3563	1.87504	2.50662
1.87409	-2.34756	1.87409	2.49289
1.87315	-2.3613	1.87315	2.51842
1.8722	-2.44024	1.8722	2.51201
1.87125	-2.38937	1.87125	2.6974
1.87031	-2.52938	1.87031	2.67271
1.86936	-2.67732	1.86936	2.70449
1.86842	-2.5024	1.86842	2.68115
1.86748	-2.6615	1.86748	2.78145
1.86654	-2.60312	1.86654	2.73002
1.8656	-2.76926	1.8656	2.85107
1.86466	-2.81011	1.86466	2.8968
1.86373	-2.89312	1.86373	2.85218
1.86279	-2.8279	1.86279	3.05744
1.86186	-2.82649	1.86186	3.0876
1.86092	-2.93295	1.86092	3.19217
1.85999	-2.88888	1.85999	3.09514
1.85906	-3.05665	1.85906	3.10225
1.85813	-3.05499	1.85813	2.97192
1.8572	-3.24245	1.8572	3.28805
1.85627	-3.27733	1.85627	3.11049
1.85534	-3.08805	1.85534	3.25615
1.85442	-3.34569	1.85442	3.44847
1.85349	-3.07728	1.85349	3.35377
1.85257	-3.08605	1.85257	3.3288
1.85164	-3.16932	1.85164	3.39614
1.85072	-3.38576	1.85072	3.51344
1.8498	-3.49537	1.8498	3.43113
1.84888	-3.0932	1.84888	3.46844
1.84796	-3.1903	1.84796	3.48701
1.84705	-3.18096	1.84705	3.51778
1.84613	-3.6299	1.84613	3.46077
1.84521	-3.60659	1.84521	3.80295
1.8443	-3.29885	1.8443	3.73493
1.84338	-3.29706	1.84338	3.60499
1.84247	-3.36856	1.84247	3.77058
1.84156	-3.60565	1.84156	3.77399
1.84065	-3.64148	1.84065	3.92894
1.83974	-3.64596	1.83974	4.07878
1.83883	-3.41692	1.83883	3.95172
1.83792	-3.82918	1.83792	3.97956
1.83702	-3.72047	1.83702	3.93236
1.83611	-3.50908	1.83611	3.49893
1.8352	-3.7441	1.8352	4.12088
1.8343	-3.8185	1.8343	3.85701
1.8334	-3.7143	1.8334	3.87793
1.8325	-3.44671	1.8325	3.81181
1.8316	-3.75486	1.8316	4.22651
1.8307	-3.85031	1.8307	4.09292
1.8298	-3.81785	1.8298	4.35488
1.8289	-3.67687	1.8289	3.95884
1.82801	-3.79467	1.82801	4.16178
1.82711	-3.87864	1.82711	3.85445
1.82622	-3.78313	1.82622	4.02298
1.82532	-3.90717	1.82532	4.02475
1.82443	-4.03042	1.82443	4.12562
1.82354	-3.70077	1.82354	4.20086
1.82265	-3.78641	1.82265	4.26191
1.82176	-3.81911	1.82176	4.2862
1.82087	-3.97003	1.82087	4.5317
1.81998	-4.22027	1.81998	4.45542
1.8191	-4.08329	1.8191	4.18504
1.81821	-4.2083	1.81821	4.41036
1.81733	-4.19928	1.81733	4.57762
1.81644	-4.42501	1.81644	4.68213
1.81556	-4.0772	1.81556	4.13092
1.81468	-4.48166	1.81468	4.90497
1.8138	-4.44196	1.8138	4.90304
1.81292	-4.59878	1.81292	4.36942
1.81204	-4.13922	1.81204	5.10042
1.81116	-4.75903	1.81116	4.89299
1.81029	-4.7036	1.81029	5.01829
1.80941	-4.86382	1.80941	5.53916
1.80854	-4.73145	1.80854	5.25746
1.80766	-5.08714	1.80766	5.18398
1.80679	-5.09499	1.80679	6.37224
1.80592	-5.43064	1.80592	5.85981
1.80505	-5.54794	1.80505	5.56459
1.80418	-5.91678	1.80418	5.72562
1.80331	-5.34301	1.80331	5.41573
1.80244	-5.35987	1.80244	5.97606
1.80157	-5.70494	1.80157	6.20414
1.80071	-5.99517	1.80071	5.64055
1.79984	-6.1174	1.79984	5.98023
1.79898	-5.95503	1.79898	5.80319
1.79811	-5.42511	1.79811	5.67495
1.79725	-4.20098	1.79725	6.66664
1.79639	-6.44559	1.79639	5.86474
1.79553	-5.94042	1.79553	6.43841
1.79467	-5.47156	1.79467	5.22597
1.79381	-5.61507	1.79381	5.9433
1.79296	-6.18448	1.79296	6.16447
1.7921	-5.4237	1.7921	6.38641
1.79124	-5.7535	1.79124	6.17959
1.79039	-5.1341	1.79039	6.61448
1.78954	-5.82348	1.78954	6.69375
1.78868	-5.35048	1.78868	6.32385
1.78783	-5.88523	1.78783	5.71228
1.78698	-7.00606	1.78698	6.45118
1.78613	-6.12443	1.78613	6.77991
1.78528	-5.95316	1.78528	5.25386
1.78443	-5.77417	1.78443	6.89618
1.78358	-5.87261	1.78358	6.68819
1.78274	-5.33787	1.78274	7.00803
1.7819	-6.86534	1.7819	7.01193
1.78105	-7.11924	1.78105	6.24022
1.78021	-6.99867	1.78021	6.87396
1.77936	-6.93088	1.77936	7.41452
1.77852	-5.72839	1.77852	7.68207
1.77768	-6.08626	1.77768	8.0766
1.77684	-5.40231	1.77684	6.74797
1.776	-6.52003	1.776	8.04679
1.77516	-5.77208	1.77516	6.75215
1.77433	-6.05747	1.77433	6.41042
1.77349	-7.49903	1.77349	7.6112
1.77265	-6.36312	1.77265	6.87226
1.77182	-6.8301	1.77182	7.83568
1.77099	-6.39907	1.77099	8.11138
1.77016	-6.70479	1.77016	8.02666
1.76932	-7.56808	1.76932	7.90293
1.76849	-5.98196	1.76849	6.26747
1.76766	-6.84814	1.76766	7.53398
1.76683	-7.84108	1.76683	7.5023
1.76601	-5.44701	1.76601	8.20178
1.76518	-6.93177	1.76518	7.90714
1.76435	-7.3356	1.76435	5.28313
1.76353	-6.87123	1.76353	7.86818
1.7627	-6.82945	1.7627	7.26554
1.76188	-5.81942	1.76188	7.00801
1.76106	-7.45707	1.76106	6.25027
1.76023	-6.52928	1.76023	6.75113
1.75942	-4.83592	1.75942	7.11576
1.75859	-5.20933	1.75859	7.30187
1.75777	-7.85838	1.75777	8.05811
1.75696	-7.23009	1.75696	7.71034
1.75614	-6.11973	1.75614	5.74466
1.75532	-6.90336	1.75532	6.93966
1.75451	-7.32847	1.75451	7.24641
1.75369	-8.01094	1.75369	7.8817
1.75288	-6.94529	1.75288	7.82811
1.75207	-6.24574	1.75207	5.9357
1.75125	-7.15662	1.75125	8.05459
1.75044	-8.11397	1.75044	7.90879
1.74963	-9.01312	1.74963	6.49516
1.74882	-5.97666	1.74882	6.16819
1.74801	-5.17209	1.74801	8.33507
1.74721	-6.74218	1.74721	9.00715
1.7464	-6.27401	1.7464	7.10037
1.74559	-7.06942	1.74559	5.6344
1.74479	-6.64859	1.74479	9.16285
1.74398	-5.55945	1.74398	8.5682
1.74318	-6.16674	1.74318	8.96739
1.74238	-6.72048	1.74238	9.76259
1.74158	-9.77362	1.74158	7.70724
1.74077	-6.89756	1.74077	6.82112
1.73997	-8.60106	1.73997	8.51299
1.73917	-8.41452	1.73917	7.73852
1.73838	-6.65428	1.73838	6.40219
1.73758	-8.70587	1.73758	8.85559
1.73678	-5.95414	1.73678	7.1065
1.73599	-9.29757	1.73599	8.71007
1.73519	-6.57922	1.73519	9.15295
1.7344	-5.38908	1.7344	8.52689
1.7336	-7.57345	1.7336	7.85133
1.73281	-5.52762	1.73281	7.48621
1.73202	-8.93679	1.73202	9.49222
1.73123	-9.15039	1.73123	10.8214
1.73044	-8.25538	1.73044	7.03477
1.72965	-9.63225	1.72965	10.1851
1.72886	-8.0927	1.72886	9.15779
1.72807	-6.93654	1.72807	8.27185
1.72729	-7.50719	1.72729	9.4214
1.7265	-8.58076	1.7265	9.87899
1.72572	-5.63571	1.72572	6.14215
1.72493	-7.64912	1.72493	10.481
1.72415	-6.2757	1.72415	7.70154
1.72337	-7.08831	1.72337	11.1182
1.72259	-7.66622	1.72259	8.79526
1.7218	-10.8574	1.7218	8.08852
1.72102	-8.98606	1.72102	8.11186
1.72025	-4.70484	1.72025	6.47893
1.71947	-10.7814	1.71947	6.60371
1.71869	-11.1205	1.71869	8.52846
1.71791	-8.88509	1.71791	9.25874
1.71714	-6.59067	1.71714	9.74204
1.71636	-8.63583	1.71636	6.42089
1.71559	-5.87102	1.71559	9.35297
1.71481	-9.89133	1.71481	8.407
1.71404	-8.95078	1.71404	9.95337
1.71327	-7.89677	1.71327	11.532
1.7125	-8.05495	1.7125	9.56207
1.71173	-8.00563	1.71173	9.76709
1.71096	-10.3506	1.71096	8.98563
1.71019	-6.96527	1.71019	11.6226
1.70942	-8.40333	1.70942	8.82535
1.70865	-8.19379	1.70865	9.53255
1.70789	-8.85775	1.70789	9.0372
1.70712	-9.72922	1.70712	9.31102
1.70636	-7.00849	1.70636	9.78203
1.70559	-7.73155	1.70559	9.67259
1.70483	-8.88344	1.70483	9.10877
1.70407	-9.10107	1.70407	8.48578
1.70331	-6.72197	1.70331	10.149
1.70255	-8.03333	1.70255	10.4949
1.70179	-8.72984	1.70179	11.568
1.70103	-10.5768	1.70103	9.71709
1.70027	-9.62005	1.70027	9.80389
1.69951	-8.32017	1.69951	8.84833
1.69876	-8.32753	1.69876	8.95393
1.698	-7.0804	1.698	8.3878
1.69724	-6.78755	1.69724	7.85027
1.69649	-7.00227	1.69649	7.29777
1.69574	-7.2527	1.69574	7.59781
1.69498	-7.03228	1.69498	7.70008
1.69423	-7.04813	1.69423	7.96972
1.69348	-8.04899	1.69348	7.66099
1.69273	-7.1756	1.69273	8.00523
1.69198	-8.07411	1.69198	8.34421
1.69123	-7.4943	1.69123	8.57379
1.69048	-7.30671	1.69048	8.40715
1.68974	-7.42151	1.68974	8.53775
1.68899	-8.32762	1.68899	8.79508
1.68825	-7.77524	1.68825	8.17312
1.6875	-9.23655	1.6875	7.73936
1.68675	-9.01618	1.68675	8.65803
1.68601	-9.77165	1.68601	8.82069
1.68527	-10.1723	1.68527	10.4701
1.68453	-9.77221	1.68453	11.259
1.68379	-9.96372	1.68379	11.4244
1.68305	-8.96301	1.68305	10.6533
1.68231	-9.29157	1.68231	10.6471
1.68157	-9.03584	1.68157	9.44535
1.68083	-9.6946	1.68083	10.2375
1.68009	-9.08853	1.68009	10.8199
1.67935	-9.881	1.67935	10.6854
1.67862	-10.1561	1.67862	11.2107
1.67788	-9.32766	1.67788	11.6627
1.67715	-9.55555	1.67715	11.143
1.67642	-9.81567	1.67642	10.8181
1.67568	-10.3817	1.67568	10.3687
1.67495	-9.58239	1.67495	10.7448
1.67422	-9.97918	1.67422	11.2422
1.67349	-9.80832	1.67349	9.85187
1.67276	-9.52001	1.67276	10.6236
1.67203	-9.83538	1.67203	10.6731
1.6713	-10.6571	1.6713	10.4702
1.67057	-11.7694	1.67057	11.8178
1.66985	-11.5185	1.66985	13.6305
1.66912	-11.995	1.66912	13.4353
1.6684	-12.5859	1.6684	13.699
1.66767	-11.2717	1.66767	12.8413
1.66695	-11.207	1.66695	12.146
1.66622	-11.2416	1.66622	12.0753
1.6655	-11.0234	1.6655	11.5337
1.66478	-11.4674	1.66478	11.3738
1.66406	-10.8025	1.66406	11.6234
1.66334	-10.8572	1.66334	11.4489
1.66262	-11.9204	1.66262	12.0977
1.6619	-11.1728	1.6619	12.306
1.66118	-11.751	1.66118	12.4208
1.66046	-11.8507	1.66046	12.9319
1.65975	-12.4458	1.65975	13.0195
1.65903	-12.8429	1.65903	13.5581
1.65832	-12.5464	1.65832	14.2295
1.6576	-12.4729	1.6576	13.0989
1.65689	-12.4866	1.65689	14.1436
1.65618	-13.3814	1.65618	14.0566
1.65546	-12.9636	1.65546	13.6822
1.65475	-13.9433	1.65475	14.8179
1.65404	-14.6195	1.65404	14.7734
1.65333	-14.408	1.65333	15.4953
1.65262	-15.1723	1.65262	16.4438
1.65191	-16.0398	1.65191	17.2816
1.6512	-16.8782	1.6512	17.0719
1.6505	-17.5867	1.6505	18.3261
1.64979	-18.5224	1.64979	19.6817
1.64908	-19.4223	1.64908	20.1972
1.64838	-20.0889	1.64838	20.2683
1.64768	-18.6653	1.64768	19.6309
1.64697	-16.884	1.64697	17.1864
1.64627	-14.6885	1.64627	15.3345
1.64557	-13.5319	1.64557	14.3586
1.64486	-13.7268	1.64486	14.3384
1.64416	-14.2657	1.64416	14.5457
1.64346	-15.4755	1.64346	16.2841
1.64276	-16.1726	1.64276	17.3748
1.64206	-15.0069	1.64206	15.9447
1.64137	-12.6877	1.64137	13.4527
1.64067	-10.7989	1.64067	11.0558
1.63997	-8.5166	1.63997	8.78817
1.63928	-7.01607	1.63928	7.66239
1.63858	-6.23405	1.63858	6.44326
1.63789	-5.50855	1.63789	5.76142
1.63719	-5.48631	1.63719	5.5752
1.6365	-6.00992	1.6365	6.12685
1.63581	-6.86788	1.63581	7.03391
1.63512	-7.54856	1.63512	7.85856
1.63443	-6.80771	1.63443	7.09324
1.63373	-5.67243	1.63373	5.8499
1.63304	-4.44445	1.63304	4.59552
1.63236	-3.64187	1.63236	3.83921
1.63167	-3.24219	1.63167	3.20239
1.63098	-2.9309	1.63098	2.66612
1.63029	-2.53141	1.63029	2.58739
1.62961	-2.47214	1.62961	2.55165
1.62892	-2.4698	1.62892	2.54777
1.62823	-2.4245	1.62823	2.5856
1.62755	-2.47315	1.62755	2.58517
1.62687	-2.46635	1.62687	2.72633
1.62618	-2.5379	1.62618	2.78638
1.6255	-2.40061	1.6255	2.69548
1.62482	-2.44208	1.62482	2.50928
1.62414	-2.31653	1.62414	2.43213
1.62346	-2.10161	1.62346	2.41274
1.62278	-1.98582	1.62278	2.33629
1.6221	-1.8975	1.6221	2.04096
1.62142	-1.75006	1.62142	1.90124
1.62074	-1.77289	1.62074	1.8908
1.62007	-1.76882	1.62007	2.03249
1.61939	-1.68361	1.61939	2.12529
1.61872	-1.77759	1.61872	2.20798
1.61804	-1.90232	1.61804	2.33677
1.61737	-1.91135	1.61737	2.28016
1.61669	-2.04548	1.61669	2.28051
1.61602	-2.13129	1.61602	2.2194
1.61535	-2.12417	1.61535	2.22365
1.61468	-2.14195	1.61468	2.24899
1.61401	-2.04799	1.61401	2.31507
1.61334	-2.09857	1.61334	2.1847
1.61267	-1.95626	1.61267	2.05896
1.612	-1.97588	1.612	2.0863
1.61133	-2.02865	1.61133	2.20283
1.61066	-2.18172	1.61066	2.1687
1.61	-2.09322	1.61	2.31329
1.60933	-2.20695	1.60933	2.38157
1.60866	-2.23316	1.60866	2.62991
1.608	-2.25995	1.608	2.61212
1.60733	-2.26487	1.60733	2.58633
1.60667	-2.20802	1.60667	2.55459
1.60601	-2.06093	1.60601	2.57042
1.60535	-1.92182	1.60535	2.25178
1.60468	-1.80662	1.60468	2.09669
1.60402	-1.8254	1.60402	1.89499
1.60336	-1.75949	1.60336	1.80789
1.6027	-1.7413	1.6027	1.90184
1.60204	-1.93332	1.60204	2.03841
1.60138	-2.18366	1.60138	2.3194
1.60073	-2.32991	1.60073	2.55238
1.60007	-2.46629	1.60007	2.44509
1.59941	-2.08533	1.59941	2.22598
1.59876	-1.7211	1.59876	2.02797
1.5981	-1.37762	1.5981	1.5485
1.59745	-1.04317	1.59745	1.21506
1.59679	-0.821619	1.59679	0.96839
1.59614	-0.670742	1.59614	0.747547
1.59549	-0.553486	1.59549	0.581621
1.59483	-0.854952	1.59483	0.999828
1.59418	-1.43892	1.59418	1.61386
1.59353	-2.00803	1.59353	2.02582
1.59288	-2.05394	1.59288	2.15357
1.59223	-1.523	1.59223	1.65115
1.59158	-1.00077	1.59158	1.30188
1.59094	-0.8049	1.59094	1.00162
1.59029	-0.504401	1.59029	0.644602
1.58964	-0.338123	1.58964	0.442788
1.58899	-0.302008	1.58899	0.294611
1.58835	-0.140697	1.58835	0.182057
1.5877	-0.121298	1.5877	0.148966
1.58706	-0.115028	1.58706	0.113635
1.58641	-0.0196983	1.58641	0.0789066
1.58577	0.0334988	1.58577	0.101664
1.58513	0.0220916	1.58513	0.1233
1.58449	-0.00724383	1.58449	0.155611
1.58384	0.0810312	1.58384	0.0695445
1.5832	0.0851913	1.5832	0.0981796
1.58256	0.0612053	1.58256	0.134128
1.58192	0.0640974	1.58192	-0.0872831
1.58128	0.0546896	1.58128	-0.0296896
1.58065	0.0621922	1.58065	0.000254531
1.58001	0.121822	1.58001	-0.0341804
1.57937	0.0573133	1.57937	0.0672697
1.57874	0.0159361	1.57874	0.245151
1.5781	-0.0461251	1.5781	0.13813
1.57746	-0.000803814	1.57746	0.0797547
1.57683	0.0123338	1.57683	0.0787401
1.57619	-0.00596209	1.57619	0.138668
1.57556	0.0265494	1.57556	-0.00321804
1.57493	0.0492592	1.57493	-0.0764593
1.5743	0.0542005	1.5743	-0.0291232
1.57367	0.0241143	1.57367	0.0984047
1.57303	0.0694541	1.57303	0.123826
1.5724	0.0527575	1.5724	0.163813
1.57177	0.0830432	1.57177	0.034118
1.57115	0.112029	1.57115	0.126092
1.57052	0.0801162	1.57052	0.0656892
1.56989	0.138831	1.56989	0.199929
1.56926	0.171995	1.56926	0.239895
1.56863	0.122925	1.56863	0.169786
1.56801	0.0141251	1.56801	0.172454
1.56738	0.044245	1.56738	0.271149
1.56676	0.0316347	1.56676	0.274898
1.56613	0.0265419	1.56613	0.134972
1.56551	0.0623798	1.56551	0.236884
1.56489	0.140533	1.56489	0.135681
1.56426	0.0607691	1.56426	0.147535
1.56364	0.136856	1.56364	0.129019
1.56302	0.169226	1.56302	-0.0945806
1.5624	0.121194	1.5624	0.0242924
1.56178	0.00188175	1.56178	-0.0709762
1.56116	-0.08779	1.56116	-0.092856
1.56054	-0.0689373	1.56054	-0.0399913
1.55992	0.0778624	1.55992	0
1.5593	0.0465981	1.5593	-0.0142004
1.55869	0.0802341	1.55869	-0.0810835
1.55807	0.0263156	1.55807	0.0287959
1.55745	0.066261	1.55745	0.026629
1.55684	0.165509	1.55684	-0.00214042
1.55622	0.1659	1.55622	-0.0463962
1.55561	0.163114	1.55561	-0.0749233
1.55499	0.0935486	1.55499	0.143546
1.55438	0.183079	1.55438	0.191658
1.55377	0.164387	1.55377	0.104215
1.55316	0.210553	1.55316	0.162077
1.55254	0.0546109	1.55254	0.154963
1.55193	-0.0592659	1.55193	0.103978
1.55132	0.0930736	1.55132	0.0815965
1.55071	0.187706	1.55071	0.0859667
1.5501	0.163533	1.5501	0.261974
1.54949	0.0592937	1.54949	0.0648106
1.54889	0.0666377	1.54889	-0.000147893
1.54828	0.0374127	1.54828	0.0854914
1.54767	0.125344	1.54767	-0.00355025
1.54707	0.11161	1.54707	-0.0157932
1.54646	0.104945	1.54646	0.107357
1.54585	0.142131	1.54585	0.0873529
1.54525	0.113733	1.54525	0.0285462
1.54465	0.169052	1.54465	0.012495
1.54404	0.0999173	1.54404	-0.0550238
1.54344	0.119477	1.54344	0.0853462
1.54284	0.0921095	1.54284	-0.0670558
1.54224	0.0413717	1.54224	0.0602447
1.54164	0.0747783	1.54164	0.27441
1.54103	0.0919667	1.54103	0.291694
1.54043	0.0640015	1.54043	0.125346
1.53984	0.147232	1.53984	0.160709
1.53924	0.0607863	1.53924	0.00826277
1.53864	0.110759	1.53864	0.0961047
1.53804	0.062087	1.53804	0.0607994
1.53744	0.0295278	1.53744	0.0722099
1.53684	-0.00404372	1.53684	-0.00177225
1.53625	0.154774	1.53625	-0.0195639
1.53565	0.174163	1.53565	-0.00692296
1.53506	0.138258	1.53506	0.0712448
1.53446	0.0384682	1.53446	0.0240399
1.53387	0.0361256	1.53387	-0.0480674
1.53328	0.0929443	1.53328	0.0830231
1.53268	0.0404769	1.53268	-0.159329
1.53209	0.0190718	1.53209	-0.146629
1.5315	-0.0238744	1.5315	-0.0739515
1.53091	0.0241364	1.53091	-0.0132626
1.53032	0.0164821	1.53032	-0.0528242
1.52973	0.0589316	1.52973	0.0233462
1.52914	0.166907	1.52914	0.0589332
1.52855	0.173463	1.52855	-0.000343919
1.52796	0.0659713	1.52796	0.0542476
1.52737	0.0981492	1.52737	0.0438772
1.52679	0.110654	1.52679	-0.012346
1.5262	-0.108609	1.5262	-0.0549836
1.52561	0.0153963	1.52561	0.117437
1.52503	0.118211	1.52503	0.0379166
1.52444	0.105725	1.52444	-0.0838354
1.52386	0.0908509	1.52386	-0.0052024
1.52327	0.126516	1.52327	0.056508
1.52269	0.109597	1.52269	-0.108972
1.52211	0.100758	1.52211	-0.130674
1.52152	0.0296748	1.52152	-0.0617549
1.52094	-0.00977235	1.52094	0.0344289
1.52036	-0.0156214	1.52036	0.0576666
1.51978	0.0420231	1.51978	-0.0263752
1.5192	0.0021539	1.5192	0.00655011
1.51862	0.0526238	1.51862	-0.00875933
1.51804	0.1265	1.51804	-0.134465
1.51746	0.129229	1.51746	-0.103618
1.51688	-0.0254792	1.51688	0.0846953
1.51631	0.119434	1.51631	0.154793
1.51573	0.192909	1.51573	0.181853
1.51515	0.22134	1.51515	0.0246473
1.51458	0.215566	1.51458	-0.0067096
1.514	0.121638	1.514	-0.0791888
1.51343	0.212231	1.51343	0.127892
1.51285	0.0500511	1.51285	-0.011143
1.51228	-0.000600898	1.51228	0.0724684
1.5117	0.0902188	1.5117	0.0910168
1.51113	0.0675543	1.51113	0.00136194
1.51056	0.00061662	1.51056	-0.0760803
1.50999	0.0136196	1.50999	0.0630737
1.50941	0.127046	1.50941	-0.0691844
1.50885	0.220579	1.50885	-0.010436
1.50827	0.167315	1.50827	0.144796
1.5077	0.189699	1.5077	0.218909
1.50714	0.266009	1.50714	0.184052
1.50657	0.268308	1.50657	0.179175
1.506	0.0763894	1.506	0.162684
1.50543	0.0621571	1.50543	0.111026
1.50486	0.10422	1.50486	0.0329448
1.5043	0.0465112	1.5043	-0.0302835
1.50373	-0.0238047	1.50373	0.0434084
1.50317	0.0572244	1.50317	-0.000415848
1.5026	0.0703422	1.5026	0.00764898
1.50204	0.0974422	1.50204	0.0536696
1.50147	0.140214	1.50147	0.0677727
1.50091	0.148092	1.50091	0.00457832
1.50035	0.0229744	1.50035	0.058571

## Sheet: FigS9c
kx>0(eV)	kx>0(dA/Aave)	kx<0(eV)	kx<0(dA/Aave)
1.99961	0.0154841	1.99961	-0.0180443
1.99851	0.0148654	1.99851	-0.0156611
1.99742	0.0161818	1.99742	-0.0149948
1.99632	0.015141	1.99632	-0.0134122
1.99523	0.0145108	1.99523	-0.0161089
1.99414	0.0163374	1.99414	-0.0166053
1.99305	0.0163525	1.99305	-0.0167753
1.99196	0.0149084	1.99196	-0.0167555
1.99087	0.0170501	1.99087	-0.0171125
1.98978	0.0172439	1.98978	-0.0174113
1.9887	0.0181787	1.9887	-0.0165499
1.98761	0.0185231	1.98761	-0.0158432
1.98653	0.01681	1.98653	-0.0165791
1.98545	0.0176971	1.98545	-0.0177146
1.98437	0.0184993	1.98437	-0.0172525
1.98329	0.0177914	1.98329	-0.0165463
1.98221	0.0174481	1.98221	-0.0159236
1.98114	0.017646	1.98114	-0.0162318
1.98006	0.0163989	1.98006	-0.0165091
1.97899	0.0168691	1.97899	-0.0159341
1.97792	0.0166495	1.97792	-0.0160757
1.97685	0.0173749	1.97685	-0.0171628
1.97578	0.0164617	1.97578	-0.016309
1.97471	0.0161206	1.97471	-0.0159998
1.97364	0.0154683	1.97364	-0.0158739
1.97258	0.0159021	1.97258	-0.0164256
1.97151	0.0159035	1.97151	-0.0155158
1.97045	0.0154931	1.97045	-0.0156582
1.96939	0.0155562	1.96939	-0.0149329
1.96833	0.0153153	1.96833	-0.0147592
1.96727	0.0153668	1.96727	-0.0140071
1.96621	0.0145079	1.96621	-0.0142406
1.96515	0.0136021	1.96515	-0.0134019
1.9641	0.0138701	1.9641	-0.0134675
1.96304	0.0133784	1.96304	-0.0127115
1.96199	0.0134024	1.96199	-0.0128555
1.96094	0.0127484	1.96094	-0.0123926
1.95989	0.0123658	1.95989	-0.0121291
1.95884	0.0119027	1.95884	-0.0120269
1.9578	0.0115131	1.9578	-0.0114655
1.95675	0.0113997	1.95675	-0.0111509
1.9557	0.0113202	1.9557	-0.0107318
1.95466	0.0105841	1.95466	-0.0103771
1.95362	0.00995915	1.95362	-0.00978429
1.95258	0.00994627	1.95258	-0.00941811
1.95153	0.00934534	1.95153	-0.00877214
1.9505	0.00892078	1.9505	-0.00856185
1.94946	0.00862083	1.94946	-0.00838619
1.94842	0.00780652	1.94842	-0.0079099
1.94739	0.00766249	1.94739	-0.00752151
1.94635	0.00751076	1.94635	-0.00692465
1.94532	0.00685148	1.94532	-0.00630709
1.94429	0.00632195	1.94429	-0.00596178
1.94326	0.00615892	1.94326	-0.00556775
1.94223	0.00589372	1.94223	-0.00538413
1.9412	0.00531357	1.9412	-0.0049364
1.94018	0.0047587	1.94018	-0.00435861
1.93915	0.00470151	1.93915	-0.00420382
1.93813	0.00437609	1.93813	-0.00416842
1.93711	0.00357732	1.93711	-0.00370519
1.93608	0.0037631	1.93608	-0.00309232
1.93506	0.00317099	1.93506	-0.00259172
1.93404	0.00264137	1.93404	-0.00226544
1.93303	0.00216301	1.93303	-0.00174731
1.93201	0.00196076	1.93201	-0.00154573
1.93099	0.00162716	1.93099	-0.0011958
1.92998	0.00141208	1.92998	-0.000939467
1.92897	0.000775288	1.92897	-0.000658355
1.92795	0.000698537	1.92795	-0.000140866
1.92694	0.000485672	1.92694	0.000464579
1.92594	-0.000155732	1.92594	0.000470836
1.92493	-0.000307419	1.92493	0.00104682
1.92392	-5.25804e-05	1.92392	0.00115863
1.92291	-0.000867426	1.92291	0.0009081
1.92191	-0.000933295	1.92191	0.00130212
1.9209	-0.00123481	1.9209	0.00167862
1.9199	-0.00152587	1.9199	0.0017952
1.9189	-0.00169349	1.9189	0.00239096
1.9179	-0.00229723	1.9179	0.00257625
1.9169	-0.0026215	1.9169	0.00240855
1.91591	-0.00267448	1.91591	0.00303553
1.91491	-0.00256676	1.91491	0.00337383
1.91391	-0.002789	1.91391	0.00364652
1.91292	-0.00296188	1.91292	0.00358034
1.91193	-0.00313396	1.91193	0.00395875
1.91094	-0.00343016	1.91094	0.00431923
1.90994	-0.00378554	1.90994	0.00454487
1.90896	-0.00384029	1.90896	0.00473488
1.90797	-0.00411938	1.90797	0.00508901
1.90698	-0.00401911	1.90698	0.00502522
1.90599	-0.00389125	1.90599	0.00502522
1.90501	-0.00406741	1.90501	0.00468404
1.90402	-0.0041874	1.90402	0.00481991
1.90304	-0.00449556	1.90304	0.00523262
1.90206	-0.0043604	1.90206	0.0052144
1.90108	-0.00517555	1.90108	0.00530877
1.9001	-0.00510136	1.9001	0.00520567
1.89912	-0.00525234	1.89912	0.00563601
1.89815	-0.00574112	1.89815	0.0058598
1.89717	-0.00598275	1.89717	0.00627426
1.8962	-0.00592268	1.8962	0.00653597
1.89522	-0.00575746	1.89522	0.00666634
1.89425	-0.00641766	1.89425	0.00674118
1.89328	-0.00639583	1.89328	0.0069643
1.89231	-0.00641968	1.89231	0.00686386
1.89134	-0.00642599	1.89134	0.00704911
1.89037	-0.00631569	1.89037	0.00736897
1.88941	-0.0072206	1.88941	0.00762108
1.88844	-0.00681299	1.88844	0.00759682
1.88748	-0.00730811	1.88748	0.0080759
1.88651	-0.00743213	1.88651	0.00820277
1.88555	-0.00706639	1.88555	0.00787968
1.88459	-0.00687551	1.88459	0.00771462
1.88363	-0.00706255	1.88363	0.00757245
1.88267	-0.00737647	1.88267	0.00788943
1.88172	-0.00753715	1.88172	0.00795849
1.88076	-0.00728267	1.88076	0.0078563
1.8798	-0.00720559	1.8798	0.0084066
1.87885	-0.00687802	1.87885	0.0082075
1.8779	-0.00769389	1.8779	0.00801826
1.87694	-0.00729283	1.87694	0.00812779
1.87599	-0.00759847	1.87599	0.0083479
1.87504	-0.00766051	1.87504	0.00824389
1.87409	-0.00759467	1.87409	0.00815719
1.87315	-0.00759928	1.87315	0.00819519
1.8722	-0.00780899	1.8722	0.00812743
1.87125	-0.0076026	1.87125	0.00867863
1.87031	-0.00800664	1.87031	0.00855076
1.86936	-0.0084316	1.86936	0.00860933
1.86842	-0.00783559	1.86842	0.00848828
1.86748	-0.00828757	1.86748	0.00875536
1.86654	-0.00806177	1.86654	0.00854464
1.8656	-0.00853281	1.8656	0.00887459
1.86466	-0.00861238	1.86466	0.00896732
1.86373	-0.00881376	1.86373	0.00877773
1.86279	-0.00856529	1.86279	0.00934761
1.86186	-0.00850418	1.86186	0.00937783
1.86092	-0.00876174	1.86092	0.00962918
1.85999	-0.00857543	1.85999	0.00928213
1.85906	-0.00901879	1.85906	0.00923688
1.85813	-0.00894765	1.85813	0.00878596
1.8572	-0.00943019	1.8572	0.0096535
1.85627	-0.00946256	1.85627	0.00906601
1.85534	-0.00885751	1.85534	0.00942617
1.85442	-0.00953716	1.85442	0.00991374
1.85349	-0.00871317	1.85349	0.00958259
1.85257	-0.00867647	1.85257	0.00944435
1.85164	-0.00885755	1.85164	0.00956969
1.85072	-0.00940407	1.85072	0.00984239
1.8498	-0.00965041	1.8498	0.00955707
1.84888	-0.00849731	1.84888	0.00961126
1.84796	-0.00872164	1.84796	0.00961059
1.84705	-0.0086522	1.84705	0.0096456
1.84613	-0.00982249	1.84613	0.0094415
1.84521	-0.00971358	1.84521	0.0103265
1.8443	-0.00884358	1.8443	0.0100945
1.84338	-0.00879473	1.84338	0.00969613
1.84247	-0.00894245	1.84247	0.0100902
1.84156	-0.00951599	1.84156	0.0100464
1.84065	-0.00957312	1.84065	0.0104089
1.83974	-0.00953786	1.83974	0.0107487
1.83883	-0.00889444	1.83883	0.0103676
1.83792	-0.00992572	1.83792	0.0103907
1.83702	-0.00959115	1.83702	0.0102145
1.83611	-0.00899871	1.83611	0.00904361
1.8352	-0.00956011	1.8352	0.0106015
1.8343	-0.00970646	1.8343	0.00988253
1.8334	-0.0094041	1.8334	0.00989546
1.8325	-0.00869285	1.8325	0.00968828
1.8316	-0.00942761	1.8316	0.0106977
1.8307	-0.00962277	1.8307	0.0103094
1.8298	-0.00949331	1.8298	0.0109131
1.8289	-0.00909569	1.8289	0.00987954
1.82801	-0.00934396	1.82801	0.0103222
1.82711	-0.00949606	1.82711	0.00950348
1.82622	-0.00919571	1.82622	0.00985959
1.82532	-0.00943491	1.82532	0.0097963
1.82443	-0.00967121	1.82443	0.00997707
1.82354	-0.00882142	1.82354	0.0101004
1.82265	-0.0089742	1.82265	0.0101726
1.82176	-0.00898993	1.82176	0.0101638
1.82087	-0.00927427	1.82087	0.0106703
1.81998	-0.00979502	1.81998	0.0104226
1.8191	-0.00942322	1.8191	0.0097464
1.81821	-0.00964986	1.81821	0.0101991
1.81733	-0.0095763	1.81733	0.0105244
1.81644	-0.0100346	1.81644	0.0107059
1.81556	-0.00920548	1.81556	0.00939573
1.81468	-0.0100659	1.81468	0.0111046
1.8138	-0.009931	1.8138	0.0110558
1.81292	-0.0102484	1.81292	0.00981191
1.81204	-0.00918049	1.81204	0.0114118
1.81116	-0.0105094	1.81116	0.0108941
1.81029	-0.0103414	1.81029	0.0111094
1.80941	-0.0106385	1.80941	0.0122031
1.80854	-0.010311	1.80854	0.011544
1.80766	-0.0110391	1.80766	0.0113214
1.80679	-0.0110026	1.80679	0.0138456
1.80592	-0.0116596	1.80592	0.0126765
1.80505	-0.0118362	1.80505	0.0119685
1.80418	-0.0125684	1.80418	0.0122447
1.80331	-0.0112907	1.80331	0.0115242
1.80244	-0.0112784	1.80244	0.0126606
1.80157	-0.0119656	1.80157	0.0131011
1.80071	-0.0125183	1.80071	0.0118586
1.79984	-0.012735	1.79984	0.012511
1.79898	-0.0123459	1.79898	0.0121122
1.79811	-0.0112305	1.79811	0.0118134
1.79725	-0.00864963	1.79725	0.0138207
1.79639	-0.0131994	1.79639	0.0120964
1.79553	-0.0120989	1.79553	0.0132051
1.79467	-0.0110608	1.79467	0.0106541
1.79381	-0.0113171	1.79381	0.0120506
1.79296	-0.0123891	1.79296	0.01242
1.7921	-0.0107862	1.7921	0.0127779
1.79124	-0.0113677	1.79124	0.0122859
1.79039	-0.0100852	1.79039	0.013073
1.78954	-0.0113628	1.78954	0.0131432
1.78868	-0.0103719	1.78868	0.0123338
1.78783	-0.0113473	1.78783	0.0110603
1.78698	-0.0134136	1.78698	0.0124041
1.78613	-0.0116457	1.78613	0.0129687
1.78528	-0.0112596	1.78528	0.00999011
1.78443	-0.0108598	1.78443	0.0130424
1.78358	-0.0110021	1.78358	0.0126091
1.78274	-0.00997446	1.78274	0.0131337
1.7819	-0.0127919	1.7819	0.0131008
1.78105	-0.013227	1.78105	0.011635
1.78021	-0.0129763	1.78021	0.0128143
1.77936	-0.0128034	1.77936	0.013771
1.77852	-0.0105814	1.77852	0.0142433
1.77768	-0.0112348	1.77768	0.0149553
1.77684	-0.00995891	1.77684	0.0124735
1.776	-0.0120016	1.776	0.0148405
1.77516	-0.0106016	1.77516	0.0124521
1.77433	-0.0111538	1.77433	0.0118193
1.77349	-0.0137627	1.77349	0.0140021
1.77265	-0.0116756	1.77265	0.0126607
1.77182	-0.0125253	1.77182	0.0144021
1.77099	-0.0117449	1.77099	0.0149009
1.77016	-0.0122672	1.77016	0.0147021
1.76932	-0.0137795	1.76932	0.014434
1.76849	-0.0108896	1.76849	0.0114318
1.76766	-0.0124951	1.76766	0.0137548
1.76683	-0.0143121	1.76683	0.0137348
1.76601	-0.00997988	1.76601	0.0150519
1.76518	-0.0127099	1.76518	0.0145646
1.76435	-0.0134855	1.76435	0.00974175
1.76353	-0.0126551	1.76353	0.0145398
1.7627	-0.0125692	1.7627	0.0133877
1.76188	-0.0106984	1.76188	0.0128992
1.76106	-0.0136715	1.76106	0.0114893
1.76023	-0.0119279	1.76023	0.0123796
1.75942	-0.00880471	1.75942	0.0129681
1.75859	-0.00943345	1.75859	0.0132343
1.75777	-0.0141768	1.75777	0.0145507
1.75696	-0.0130135	1.75696	0.0138583
1.75614	-0.010942	1.75614	0.0102752
1.75532	-0.0122605	1.75532	0.0123276
1.75451	-0.0129495	1.75451	0.0128309
1.75369	-0.014085	1.75369	0.0138811
1.75288	-0.0121445	1.75288	0.0137075
1.75207	-0.0108582	1.75207	0.0103407
1.75125	-0.0123789	1.75125	0.0139829
1.75044	-0.014022	1.75044	0.0136561
1.74963	-0.0154348	1.74963	0.0111712
1.74882	-0.0102345	1.74882	0.0106128
1.74801	-0.00884982	1.74801	0.0142744
1.74721	-0.0115335	1.74721	0.0154003
1.7464	-0.0107483	1.7464	0.0121492
1.74559	-0.0120909	1.74559	0.00963662
1.74479	-0.0113116	1.74479	0.0156689
1.74398	-0.00947593	1.74398	0.0146522
1.74318	-0.0104823	1.74318	0.015291
1.74238	-0.011448	1.74238	0.0166721
1.74158	-0.0166552	1.74158	0.0131316
1.74077	-0.0118086	1.74077	0.0116072
1.73997	-0.014596	1.73997	0.0145092
1.73917	-0.0142889	1.73917	0.0131607
1.73838	-0.01125	1.73838	0.0108143
1.73758	-0.0147095	1.73758	0.0149323
1.73678	-0.00996315	1.73678	0.0119277
1.73599	-0.0155911	1.73599	0.0146172
1.73519	-0.0110311	1.73519	0.0154008
1.7344	-0.00907046	1.7344	0.0144061
1.7336	-0.0127772	1.7336	0.0132539
1.73281	-0.00937843	1.73281	0.0127325
1.73202	-0.0152024	1.73202	0.0161569
1.73123	-0.0155963	1.73123	0.0184974
1.73044	-0.0141119	1.73044	0.0120603
1.72965	-0.0164348	1.72965	0.0174085
1.72886	-0.0137981	1.72886	0.0156206
1.72807	-0.011828	1.72807	0.0141364
1.72729	-0.0127433	1.72729	0.0159823
1.7265	-0.0145324	1.7265	0.0166951
1.72572	-0.00951772	1.72572	0.0103717
1.72493	-0.012893	1.72493	0.0176058
1.72415	-0.0104826	1.72415	0.0128986
1.72337	-0.0117922	1.72337	0.0185837
1.72259	-0.0127545	1.72259	0.0146289
1.7218	-0.0179624	1.7218	0.0133527
1.72102	-0.0148017	1.72102	0.0133976
1.72025	-0.00771178	1.72025	0.0106764
1.71947	-0.0177051	1.71947	0.0108417
1.71869	-0.0181655	1.71869	0.013992
1.71791	-0.0144411	1.71791	0.0150909
1.71714	-0.0106738	1.71714	0.0158186
1.71636	-0.0140074	1.71636	0.0104065
1.71559	-0.00953584	1.71559	0.0151778
1.71481	-0.0160299	1.71481	0.0136654
1.71404	-0.0146575	1.71404	0.0163087
1.71327	-0.0130238	1.71327	0.0190481
1.7125	-0.0133339	1.7125	0.0158659
1.71173	-0.0132535	1.71173	0.0162765
1.71096	-0.017185	1.71096	0.0148958
1.71019	-0.0115457	1.71019	0.0192668
1.70942	-0.014013	1.70942	0.0147402
1.70865	-0.0137202	1.70865	0.0160103
1.70789	-0.0149843	1.70789	0.0152695
1.70712	-0.0167148	1.70712	0.0159691
1.70636	-0.0121648	1.70636	0.016985
1.70559	-0.0135135	1.70559	0.0170179
1.70483	-0.015632	1.70483	0.016072
1.70407	-0.015997	1.70407	0.0149542
1.70331	-0.0117626	1.70331	0.0177656
1.70255	-0.013963	1.70255	0.0182813
1.70179	-0.0151362	1.70179	0.0200826
1.70103	-0.0186501	1.70103	0.0171527
1.70027	-0.0173695	1.70027	0.0177997
1.69951	-0.0154962	1.69951	0.0165226
1.69876	-0.015848	1.69876	0.0171261
1.698	-0.0137002	1.698	0.016326
1.69724	-0.0133216	1.69724	0.0155221
1.69649	-0.0138698	1.69649	0.0145175
1.69574	-0.014516	1.69574	0.0152449
1.69498	-0.0141233	1.69498	0.0155317
1.69423	-0.0141793	1.69423	0.0161263
1.69348	-0.0161991	1.69348	0.0155089
1.69273	-0.0144356	1.69273	0.0161815
1.69198	-0.0162145	1.69198	0.0168264
1.69123	-0.0150281	1.69123	0.0172682
1.69048	-0.0146444	1.69048	0.0168723
1.68974	-0.0148542	1.68974	0.0171657
1.68899	-0.0166561	1.68899	0.0176558
1.68825	-0.0155512	1.68825	0.0164281
1.6875	-0.0184238	1.6875	0.015498
1.68675	-0.0178817	1.68675	0.017237
1.68601	-0.019252	1.68601	0.0174375
1.68527	-0.0199398	1.68527	0.0205598
1.68453	-0.019023	1.68453	0.0219675
1.68379	-0.0193193	1.68379	0.0222286
1.68305	-0.0173322	1.68305	0.0206714
1.68231	-0.017994	1.68231	0.0206796
1.68157	-0.0175288	1.68157	0.0183751
1.68083	-0.0189002	1.68083	0.020063
1.68009	-0.0178128	1.68009	0.0213313
1.67935	-0.0195247	1.67935	0.0211975
1.67862	-0.0200891	1.67862	0.0222821
1.67788	-0.0184856	1.67788	0.0232503
1.67715	-0.0189506	1.67715	0.0221997
1.67642	-0.0195402	1.67642	0.0216547
1.67568	-0.020838	1.67568	0.0209002
1.67495	-0.0194602	1.67495	0.0219313
1.67422	-0.0205376	1.67422	0.0232527
1.67349	-0.0203695	1.67349	0.0205597
1.67276	-0.0198411	1.67276	0.0222733
1.67203	-0.0203916	1.67203	0.022297
1.6713	-0.021983	1.6713	0.021685
1.67057	-0.0240398	1.67057	0.0242238
1.66985	-0.0233243	1.66985	0.027683
1.66912	-0.0240612	1.66912	0.0270723
1.6684	-0.025426	1.6684	0.0277659
1.66767	-0.0231619	1.66767	0.0265344
1.66695	-0.0236758	1.66695	0.0257911
1.66622	-0.0243886	1.66622	0.0264024
1.6655	-0.0245122	1.6655	0.0258292
1.66478	-0.025891	1.66478	0.0258499
1.66406	-0.0246288	1.66406	0.0266847
1.66334	-0.0249667	1.66334	0.0264942
1.66262	-0.0275551	1.66262	0.0281717
1.6619	-0.0259562	1.6619	0.0287707
1.66118	-0.0272974	1.66118	0.029078
1.66046	-0.0275573	1.66046	0.0302729
1.65975	-0.0288897	1.65975	0.030381
1.65903	-0.0297476	1.65903	0.0316365
1.65832	-0.0290815	1.65832	0.0331778
1.6576	-0.0289382	1.6576	0.0306162
1.65689	-0.0289733	1.65689	0.0330555
1.65618	-0.0310333	1.65618	0.0328507
1.65546	-0.0301244	1.65546	0.0320075
1.65475	-0.0325578	1.65475	0.0348166
1.65404	-0.0344074	1.65404	0.0350562
1.65333	-0.0341658	1.65333	0.0370529
1.65262	-0.0360476	1.65262	0.0394277
1.65191	-0.0379417	1.65191	0.0412398
1.6512	-0.0396145	1.6512	0.0403969
1.6505	-0.0409753	1.6505	0.0430693
1.64979	-0.0429385	1.64979	0.045978
1.64908	-0.0449636	1.64908	0.047148
1.64838	-0.046798	1.64838	0.0476171
1.64768	-0.0444296	1.64768	0.047224
1.64697	-0.0415802	1.64697	0.0427921
1.64627	-0.037551	1.64627	0.0396713
1.64557	-0.035695	1.64557	0.0383692
1.64486	-0.036772	1.64486	0.0388822
1.64416	-0.0381271	1.64416	0.0393269
1.64346	-0.0406183	1.64346	0.0431782
1.64276	-0.0419283	1.64276	0.0455358
1.64206	-0.0396353	1.64206	0.0426779
1.64137	-0.0354974	1.64137	0.0381721
1.64067	-0.0327427	1.64067	0.0340827
1.63997	-0.0280848	1.63997	0.0295327
1.63928	-0.025059	1.63928	0.0279148
1.63858	-0.0239144	1.63858	0.0252226
1.63789	-0.0222618	1.63789	0.0237789
1.63719	-0.022565	1.63719	0.0234172
1.6365	-0.0241228	1.6365	0.0250607
1.63581	-0.0263238	1.63581	0.0273902
1.63512	-0.028312	1.63512	0.029928
1.63443	-0.026572	1.63443	0.0282287
1.63373	-0.0242716	1.63373	0.0256298
1.63304	-0.0211525	1.63304	0.0224462
1.63236	-0.0190822	1.63236	0.0206897
1.63167	-0.0183601	1.63167	0.0187061
1.63098	-0.0176563	1.63098	0.0165799
1.63029	-0.0159729	1.63029	0.016856
1.62961	-0.0161683	1.62961	0.0172348
1.62892	-0.0165802	1.62892	0.0176594
1.62823	-0.0165735	1.62823	0.0182571
1.62755	-0.0171221	1.62755	0.0184854
1.62687	-0.0171832	1.62687	0.019607
1.62618	-0.0176974	1.62618	0.020059
1.6255	-0.0166966	1.6255	0.0193563
1.62482	-0.0169308	1.62482	0.0179545
1.62414	-0.016035	1.62414	0.0173802
1.62346	-0.01459	1.62346	0.0172703
1.62278	-0.0138344	1.62278	0.0168027
1.6221	-0.0132699	1.6221	0.0147383
1.62142	-0.0122797	1.62142	0.0137813
1.62074	-0.0124886	1.62074	0.0137594
1.62007	-0.0125229	1.62007	0.0148658
1.61939	-0.0119807	1.61939	0.0156303
1.61872	-0.0126685	1.61872	0.0162503
1.61804	-0.0135011	1.61804	0.0171099
1.61737	-0.0134396	1.61737	0.0165422
1.61669	-0.0142357	1.61669	0.0163501
1.61602	-0.0147011	1.61602	0.0157618
1.61535	-0.0146056	1.61535	0.0157353
1.61468	-0.0147872	1.61468	0.0159855
1.61401	-0.0143287	1.61401	0.0166936
1.61334	-0.0150304	1.61334	0.0161356
1.61267	-0.0143967	1.61267	0.0156446
1.612	-0.0149245	1.612	0.0162729
1.61133	-0.015618	1.61133	0.0175132
1.61066	-0.0169172	1.61066	0.0173674
1.61	-0.0161159	1.61	0.0183469
1.60933	-0.01658	1.60933	0.0184087
1.60866	-0.0163441	1.60866	0.0197585
1.608	-0.0164291	1.608	0.019501
1.60733	-0.0169292	1.60733	0.0198679
1.60667	-0.0174841	1.60667	0.0208306
1.60601	-0.0174441	1.60601	0.0225002
1.60535	-0.0172769	1.60535	0.0209688
1.60468	-0.0170217	1.60468	0.0204672
1.60402	-0.0177473	1.60402	0.0191022
1.60336	-0.0174008	1.60336	0.018529
1.6027	-0.0170165	1.6027	0.019231
1.60204	-0.0178594	1.60204	0.0194121
1.60138	-0.0190349	1.60138	0.0207875
1.60073	-0.0199276	1.60073	0.0224286
1.60007	-0.0220618	1.60007	0.0225654
1.59941	-0.0203724	1.59941	0.0224968
1.59876	-0.0183504	1.59876	0.0224187
1.5981	-0.0158266	1.5981	0.0185006
1.59745	-0.0127207	1.59745	0.0154756
1.59679	-0.0104822	1.59679	0.0129348
1.59614	-0.00883932	1.59614	0.0103008
1.59549	-0.0074315	1.59549	0.00815264
1.59483	-0.0115407	1.59483	0.0140886
1.59418	-0.019406	1.59418	0.0227198
1.59353	-0.0270513	1.59353	0.0285226
1.59288	-0.0277475	1.59288	0.0304673
1.59223	-0.0208131	1.59223	0.0236083
1.59158	-0.0137793	1.59158	0.0187995
1.59094	-0.0111396	1.59094	0.0145609
1.59029	-0.0069982	1.59029	0.00939154
1.58964	-0.0046976	1.58964	0.00645522
1.58899	-0.00420282	1.58899	0.00430955
1.58835	-0.00196116	1.58835	0.00266018
1.5877	-0.00169677	1.5877	0.00218694
1.58706	-0.00161507	1.58706	0.00167346
1.58641	-0.000277591	1.58641	0.00116436
1.58577	0.00047264	1.58577	0.00150312
1.58513	0.000311035	1.58513	0.00182122
1.58449	-0.00010168	1.58449	0.0023006
1.58384	0.00113452	1.58384	0.00102622
1.5832	0.00119357	1.5832	0.00144793
1.58256	0.000859773	1.58256	0.00198097
1.58192	0.000903091	1.58192	-0.00129375
1.58128	0.00077076	1.58128	-0.000441511
1.58065	0.00087688	1.58065	3.7854e-06
1.58001	0.00171638	1.58001	-0.00050685
1.57937	0.000803756	1.57937	0.000995863
1.57874	0.000223232	1.57874	0.00362852
1.5781	-0.000645964	1.5781	0.00204853
1.57746	-1.1295e-05	1.57746	0.00118517
1.57683	0.000173591	1.57683	0.00117212
1.57619	-8.40227e-05	1.57619	0.0020709
1.57556	0.000374611	1.57556	-4.80914e-05
1.57493	0.000693547	1.57493	-0.00114327
1.5743	0.000761678	1.5743	-0.00043452
1.57367	0.000338819	1.57367	0.00146439
1.57303	0.000975295	1.57303	0.00184729
1.5724	0.00074225	1.5724	0.00244353
1.57177	0.00117122	1.57177	0.000510503
1.57115	0.00158425	1.57115	0.0018916
1.57052	0.00113465	1.57052	0.000986416
1.56989	0.00196395	1.56989	0.00300728
1.56926	0.00242563	1.56926	0.00359957
1.56863	0.00172953	1.56863	0.00254548
1.56801	0.000198303	1.56801	0.00258159
1.56738	0.000620807	1.56738	0.00406038
1.56676	0.000445974	1.56676	0.00412832
1.56613	0.000375014	1.56613	0.00203191
1.56551	0.0008839	1.56551	0.00357258
1.56489	0.00199218	1.56489	0.00204988
1.56426	0.000858194	1.56426	0.00222627
1.56364	0.00193002	1.56364	0.00194254
1.56302	0.00237967	1.56302	-0.00142404
1.5624	0.00170377	1.5624	0.000365989
1.56178	2.65031e-05	1.56178	-0.00107214
1.56116	-0.00124262	1.56116	-0.00140696
1.56054	-0.000977056	1.56054	-0.000606028
1.55992	0.00110221	1.55992	0
1.5593	0.000659268	1.5593	-0.000215158
1.55869	0.00113302	1.55869	-0.00122572
1.55807	0.000371069	1.55807	0.000434626
1.55745	0.000933625	1.55745	0.000401806
1.55684	0.00233647	1.55684	-3.23607e-05
1.55622	0.00234698	1.55622	-0.000703958
1.55561	0.00231139	1.55561	-0.00113876
1.55499	0.00132653	1.55499	0.00218357
1.55438	0.0025912	1.55438	0.00291193
1.55377	0.00232564	1.55377	0.00157939
1.55316	0.00297077	1.55316	0.0024593
1.55254	0.00076897	1.55254	0.00235077
1.55193	-0.000834804	1.55193	0.00157456
1.55132	0.00131634	1.55132	0.00123865
1.55071	0.00266123	1.55071	0.00131046
1.5501	0.00232418	1.5501	0.00400715
1.54949	0.000841897	1.54949	0.000991797
1.54889	0.000944759	1.54889	-2.26031e-06
1.54828	0.000528743	1.54828	0.00129982
1.54767	0.00176792	1.54767	-5.38754e-05
1.54707	0.00157497	1.54707	-0.00023934
1.54646	0.00148176	1.54646	0.00162923
1.54585	0.00201697	1.54585	0.00132947
1.54525	0.00161636	1.54525	0.00043605
1.54465	0.00240227	1.54465	0.000190846
1.54404	0.00142004	1.54404	-0.000839364
1.54344	0.00169047	1.54344	0.00129849
1.54284	0.00129932	1.54284	-0.0010164
1.54224	0.000582533	1.54224	0.000911826
1.54164	0.00105313	1.54164	0.0041544
1.54103	0.00130037	1.54103	0.0044322
1.54043	0.000908427	1.54043	0.00191478
1.53984	0.00209295	1.53984	0.00245625
1.53924	0.000863304	1.53924	0.000126077
1.53864	0.00157193	1.53864	0.00146219
1.53804	0.000880267	1.53804	0.000921016
1.53744	0.000417328	1.53744	0.00109223
1.53684	-5.71331e-05	1.53684	-2.68202e-05
1.53625	0.00219745	1.53625	-0.000296432
1.53565	0.00248002	1.53565	-0.00010518
1.53506	0.00197365	1.53506	0.00108458
1.53446	0.000550524	1.53446	0.000366249
1.53387	0.000517	1.53387	-0.000730272
1.53328	0.00132566	1.53328	0.00125895
1.53268	0.000575854	1.53268	-0.00240844
1.53209	0.000270851	1.53209	-0.00220937
1.5315	-0.000339416	1.5315	-0.00111369
1.53091	0.000343897	1.53091	-0.000200333
1.53032	0.000235702	1.53032	-0.000800445
1.52973	0.000845874	1.52973	0.000354682
1.52914	0.00239072	1.52914	0.000896743
1.52855	0.0024803	1.52855	-5.23008e-06
1.52796	0.000942188	1.52796	0.000820778
1.52737	0.00139906	1.52737	0.000661074
1.52679	0.00157446	1.52679	-0.00018558
1.5262	-0.00154551	1.5262	-0.000828169
1.52561	0.000219229	1.52561	0.00177301
1.52503	0.00168861	1.52503	0.000575406
1.52444	0.00151724	1.52444	-0.00127683
1.52386	0.00130257	1.52386	-7.90179e-05
1.52327	0.00181316	1.52327	0.00085508
1.52269	0.00156346	1.52269	-0.00164502
1.52211	0.00143449	1.52211	-0.0019663
1.52152	0.0004228	1.52152	-0.000926367
1.52094	-0.00013977	1.52094	0.000517451
1.52036	-0.000224328	1.52036	0.000870263
1.51978	0.000604875	1.51978	-0.000399867
1.5192	3.10333e-05	1.5192	9.94483e-05
1.51862	0.000758049	1.51862	-0.000132914
1.51804	0.00181775	1.51804	-0.00203827
1.51746	0.00185306	1.51746	-0.00156161
1.51688	-0.000363699	1.51688	0.00127239
1.51631	0.00170535	1.51631	0.00232406
1.51573	0.00276264	1.51573	0.00273912
1.51515	0.00317551	1.51515	0.000373184
1.51458	0.00310397	1.51458	-0.000101931
1.514	0.00175497	1.514	-0.00120392
1.51343	0.00306648	1.51343	0.00193722
1.51285	0.000721031	1.51285	-0.000168461
1.51228	-8.62144e-06	1.51228	0.00109339
1.5117	0.00129248	1.5117	0.00137068
1.51113	0.000966256	1.51113	2.05291e-05
1.51056	8.83393e-06	1.51056	-0.00114605
1.50999	0.000195853	1.50999	0.00095381
1.50941	0.00183394	1.50941	-0.00105011
1.50885	0.00318962	1.50885	-0.00015873
1.50827	0.00241544	1.50827	0.00219641
1.5077	0.00273289	1.5077	0.00330768
1.50714	0.00382013	1.50714	0.00277098
1.50657	0.00384409	1.50657	0.00269356
1.506	0.00109398	1.506	0.00244638
1.50543	0.000892091	1.50543	0.00167056
1.50486	0.00150369	1.50486	0.000497032
1.5043	0.000673165	1.5043	-0.000460038
1.50373	-0.00034548	1.50373	0.000661042
1.50317	0.000830148	1.50317	-6.33708e-06
1.5026	0.00101882	1.5026	0.000115975
1.50204	0.00140641	1.50204	0.000811933
1.50147	0.00201668	1.50147	0.0010222
1.50091	0.00212911	1.50091	6.90804e-05
1.50035	0.000330818	1.50035	0.000885567
